# Supplementary material for: Establishing an untargeted lipidomics workflow for cellular analysis: insights into endothelial cell function in anaphylaxis
Source: Front Immunol. 2026 Mar 4;17:1711640. doi: 10.3389/fimmu.2026.1711640 (PMC12997047; doi:10.3389/fimmu.2026.1711640)
Supplement: Supplementary file 14 [file Table1.xlsx]

## Sheet: Sheet1
Supplementary Table 1. Spearman correlations between the chemical signal abundance and the cell count at different cell count intervals (p-value < 0.05 and ρ ≥ 0.7) for CD3+ cells in ESI+ mode.
Interval	Correlation p-value	Correlation ρ	Method	Chemical Signal
250_50	0.000692783	0.774827	Spearman's rank correlation rho	103.0985@0.69
250_50	0.000231454	0.812624	Spearman's rank correlation rho	178.0978@0.74
250_50	5.89385e-05	0.85042	Spearman's rank correlation rho	265.9954@0.87
250_50	0.000411635	0.793725	Spearman's rank correlation rho	286.0844@0.74
250_50	1.1287e-07	0.944911	Spearman's rank correlation rho	295.0553@0.75
250_50	5.89385e-05	0.85042	Spearman's rank correlation rho	298.0864@0.72
250_50	0.00111315	0.755929	Spearman's rank correlation rho	414.1707@2.73
250_50	1.1287e-07	0.944911	Spearman's rank correlation rho	537.5152@13.23
250_50	1.1287e-07	0.944911	Spearman's rank correlation rho	705.5356@12.19
250_50	1.1287e-07	0.944911	Spearman's rank correlation rho	730.601@13.9
250_50	1.1287e-07	0.944911	Spearman's rank correlation rho	734.566@13.94
250_50	1.1287e-07	0.944911	Spearman's rank correlation rho	745.5968@15.62
250_50	1.1287e-07	0.944911	Spearman's rank correlation rho	747.5237@14.4
250_50	1.1287e-07	0.944911	Spearman's rank correlation rho	765.5605@14.48
250_50	1.1287e-07	0.944911	Spearman's rank correlation rho	767.5861@14.68
250_50	1.1287e-07	0.944911	Spearman's rank correlation rho	786.6616@17.31
250_50	1.1287e-07	0.944911	Spearman's rank correlation rho	795.5791@14.41
250_50	2.56936e-05	0.869318	Spearman's rank correlation rho	805.563@12.96
250_50	5.89385e-05	0.85042	Spearman's rank correlation rho	807.5778@14.09
250_50	7.32998e-07	0.926013	Spearman's rank correlation rho	81.9376@0.68
250_50	1.1287e-07	0.944911	Spearman's rank correlation rho	814.6936@18.8
250_50	1.1287e-07	0.944911	Spearman's rank correlation rho	823.5357@13.95
250_50	1.1287e-07	0.944911	Spearman's rank correlation rho	833.5944@15.12
250_50	1.1287e-07	0.944911	Spearman's rank correlation rho	873.549@14.08
250_50	1.1287e-07	0.944911	Spearman's rank correlation rho	103.0995@0.69
250_50	0.00256673	0.718132	Spearman's rank correlation rho	129.0848@0.74
250_50	0.00171935	0.737031	Spearman's rank correlation rho	157.0848@0.71
250_50	2.56936e-05	0.869318	Spearman's rank correlation rho	174.1124@0.68
250_50	7.32998e-07	0.926013	Spearman's rank correlation rho	179.0687@0.73
250_50	7.32998e-07	0.926013	Spearman's rank correlation rho	202.0472@0.69
250_50	1.1287e-07	0.944911	Spearman's rank correlation rho	257.1035@0.71
250_50	5.89385e-05	0.85042	Spearman's rank correlation rho	279.084@0.7
250_50	0.000411635	0.793725	Spearman's rank correlation rho	302.1256@0.82
250_50	0.000231454	0.812624	Spearman's rank correlation rho	349.2043@0.84
250_50	0.00256673	0.718132	Spearman's rank correlation rho	351.2075@0.84
250_50	3.06913e-06	0.907115	Spearman's rank correlation rho	367.2019@0.78
250_50	0.00111315	0.755929	Spearman's rank correlation rho	522.3122@3.25
250_50	1.1287e-07	0.944911	Spearman's rank correlation rho	647.6223@18.51
250_50	1.1287e-07	0.944911	Spearman's rank correlation rho	702.5708@12.04
250_50	1.1287e-07	0.944911	Spearman's rank correlation rho	731.5402@12.98
250_50	1.1287e-07	0.944911	Spearman's rank correlation rho	733.5613@13.95
250_50	1.1287e-07	0.944911	Spearman's rank correlation rho	757.566@13.46
250_50	1.1287e-07	0.944911	Spearman's rank correlation rho	759.5777@14.54
250_50	1.1287e-07	0.944911	Spearman's rank correlation rho	759.5785@13.53
250_50	1.1287e-07	0.944911	Spearman's rank correlation rho	759.5952@14.54
250_50	1.1287e-07	0.944911	Spearman's rank correlation rho	761.5913@15.68
250_50	1.1287e-07	0.944911	Spearman's rank correlation rho	779.5486@12.49
250_50	1.1287e-07	0.944911	Spearman's rank correlation rho	781.557@13.53
250_50	1.1287e-07	0.944911	Spearman's rank correlation rho	781.5628@14.07
250_50	0.000231454	0.812624	Spearman's rank correlation rho	781.5633@12.91
250_50	1.1287e-07	0.944911	Spearman's rank correlation rho	783.5781@14.09
250_50	1.1287e-07	0.944911	Spearman's rank correlation rho	785.5955@15.21
250_50	1.1287e-07	0.944911	Spearman's rank correlation rho	787.6073@16.23
250_50	0.000121727	0.831522	Spearman's rank correlation rho	79.9408@0.67
250_50	1.1287e-07	0.944911	Spearman's rank correlation rho	792.5318@12.03
250_50	9.75954e-06	0.888217	Spearman's rank correlation rho	805.5679@13.36
250_50	1.1287e-07	0.944911	Spearman's rank correlation rho	809.5894@15.28
250_50	1.1287e-07	0.944911	Spearman's rank correlation rho	810.658@16.56
250_50	1.1287e-07	0.944911	Spearman's rank correlation rho	812.6782@17.51
250_50	1.1287e-07	0.944911	Spearman's rank correlation rho	835.6079@15.67
250_50	1.1287e-07	0.944911	Spearman's rank correlation rho	847.535@13.45
250_50	1.1287e-07	0.944911	Spearman's rank correlation rho	849.5494@14.54
250_50	1.1287e-07	0.944911	Spearman's rank correlation rho	851.5661@15.68
250_50	1.1287e-07	0.944911	Spearman's rank correlation rho	871.5197@13.52
250_50	1.1287e-07	0.944911	Spearman's rank correlation rho	871.5355@13.52
250_50	1.1287e-07	0.944911	Spearman's rank correlation rho	875.5635@15.21
250_50	1.1287e-07	0.944911	Spearman's rank correlation rho	877.5819@16.21
250_50	1.1287e-07	0.944911	Spearman's rank correlation rho	897.5457@14.09
250_50	1.1287e-07	0.944911	Spearman's rank correlation rho	899.565@15.28
500_50	4.41478e-05	0.783322	Spearman's rank correlation rho	161.1062@0.74
500_50	1.10667e-06	0.860879	Spearman's rank correlation rho	265.9954@0.87
500_50	5.87528e-05	0.775567	Spearman's rank correlation rho	286.0844@0.74
500_50	1.96567e-12	0.969458	Spearman's rank correlation rho	295.0553@0.75
500_50	0.000166442	0.744544	Spearman's rank correlation rho	298.0864@0.72
500_50	2.40503e-05	0.798834	Spearman's rank correlation rho	331.323@1.54
500_50	0.000507351	0.705766	Spearman's rank correlation rho	81.9376@0.68
500_50	2.32859e-07	0.884146	Spearman's rank correlation rho	103.0985@0.69
500_50	7.48439e-11	0.953947	Spearman's rank correlation rho	103.0995@0.69
500_50	6.77107e-08	0.899657	Spearman's rank correlation rho	178.0978@0.74
500_50	0.000507351	0.705766	Spearman's rank correlation rho	202.0472@0.69
500_50	7.48439e-11	0.953947	Spearman's rank correlation rho	257.1035@0.71
500_50	6.77107e-08	0.899657	Spearman's rank correlation rho	279.084@0.7
500_50	0.000166442	0.744544	Spearman's rank correlation rho	349.2043@0.84
500_50	0.00041178	0.713521	Spearman's rank correlation rho	351.2075@0.84
500_50	1.75053e-06	0.853123	Spearman's rank correlation rho	495.3371@2.47
500_50	1.96567e-12	0.969458	Spearman's rank correlation rho	537.5152@13.23
500_50	1.96567e-12	0.969458	Spearman's rank correlation rho	647.6223@18.51
500_50	1.96567e-12	0.969458	Spearman's rank correlation rho	702.5708@12.04
500_50	1.96567e-12	0.969458	Spearman's rank correlation rho	705.5356@12.19
500_50	1.96567e-12	0.969458	Spearman's rank correlation rho	730.601@13.9
500_50	1.96567e-12	0.969458	Spearman's rank correlation rho	731.5402@12.98
500_50	1.96567e-12	0.969458	Spearman's rank correlation rho	733.5613@13.95
500_50	1.96567e-12	0.969458	Spearman's rank correlation rho	734.566@13.94
500_50	1.96567e-12	0.969458	Spearman's rank correlation rho	745.5968@15.62
500_50	1.96567e-12	0.969458	Spearman's rank correlation rho	747.5237@14.4
500_50	1.96567e-12	0.969458	Spearman's rank correlation rho	757.566@13.46
500_50	1.96567e-12	0.969458	Spearman's rank correlation rho	759.5777@14.54
500_50	1.96567e-12	0.969458	Spearman's rank correlation rho	759.5785@13.53
500_50	1.96567e-12	0.969458	Spearman's rank correlation rho	759.5952@14.54
500_50	1.96567e-12	0.969458	Spearman's rank correlation rho	761.5913@15.68
500_50	1.96567e-12	0.969458	Spearman's rank correlation rho	765.5605@14.48
500_50	1.96567e-12	0.969458	Spearman's rank correlation rho	767.5861@14.68
500_50	1.96567e-12	0.969458	Spearman's rank correlation rho	779.5486@12.49
500_50	1.96567e-12	0.969458	Spearman's rank correlation rho	781.557@13.53
500_50	1.96567e-12	0.969458	Spearman's rank correlation rho	781.5628@14.07
500_50	1.58313e-08	0.915169	Spearman's rank correlation rho	781.5633@12.91
500_50	1.96567e-12	0.969458	Spearman's rank correlation rho	783.5781@14.09
500_50	1.96567e-12	0.969458	Spearman's rank correlation rho	785.5955@15.21
500_50	1.96567e-12	0.969458	Spearman's rank correlation rho	786.6616@17.31
500_50	1.96567e-12	0.969458	Spearman's rank correlation rho	787.6073@16.23
500_50	1.96567e-12	0.969458	Spearman's rank correlation rho	792.5318@12.03
500_50	1.96567e-12	0.969458	Spearman's rank correlation rho	795.5791@14.41
500_50	9.6381e-10	0.938436	Spearman's rank correlation rho	805.563@12.96
500_50	2.95204e-10	0.946191	Spearman's rank correlation rho	805.5679@13.36
500_50	2.72452e-09	0.93068	Spearman's rank correlation rho	807.5778@14.09
500_50	0.000100791	0.760055	Spearman's rank correlation rho	809.5894@15.28
500_50	1.75053e-06	0.853123	Spearman's rank correlation rho	809.5942@15.3
500_50	1.96567e-12	0.969458	Spearman's rank correlation rho	810.658@16.56
500_50	1.96567e-12	0.969458	Spearman's rank correlation rho	812.6782@17.51
500_50	1.96567e-12	0.969458	Spearman's rank correlation rho	814.6936@18.8
500_50	1.96567e-12	0.969458	Spearman's rank correlation rho	823.5357@13.95
500_50	1.96567e-12	0.969458	Spearman's rank correlation rho	833.5944@15.12
500_50	1.96567e-12	0.969458	Spearman's rank correlation rho	835.6079@15.67
500_50	1.96567e-12	0.969458	Spearman's rank correlation rho	847.535@13.45
500_50	1.96567e-12	0.969458	Spearman's rank correlation rho	849.5494@14.54
500_50	1.96567e-12	0.969458	Spearman's rank correlation rho	851.5661@15.68
500_50	1.96567e-12	0.969458	Spearman's rank correlation rho	871.5197@13.52
500_50	1.96567e-12	0.969458	Spearman's rank correlation rho	871.5355@13.52
500_50	1.96567e-12	0.969458	Spearman's rank correlation rho	873.549@14.08
500_50	1.96567e-12	0.969458	Spearman's rank correlation rho	875.5635@15.21
500_50	1.96567e-12	0.969458	Spearman's rank correlation rho	877.5819@16.21
500_50	1.96567e-12	0.969458	Spearman's rank correlation rho	897.5457@14.09
500_50	1.96567e-12	0.969458	Spearman's rank correlation rho	899.565@15.28
500_100	3.06913e-06	0.907115	Spearman's rank correlation rho	103.0985@0.69
500_100	5.89385e-05	0.85042	Spearman's rank correlation rho	161.1062@0.74
500_100	9.75954e-06	0.888217	Spearman's rank correlation rho	178.0978@0.74
500_100	3.06913e-06	0.907115	Spearman's rank correlation rho	257.1035@0.71
500_100	2.56936e-05	0.869318	Spearman's rank correlation rho	279.084@0.7
500_100	1.1287e-07	0.944911	Spearman's rank correlation rho	295.0553@0.75
500_100	0.000411635	0.793725	Spearman's rank correlation rho	331.323@1.54
500_100	1.1287e-07	0.944911	Spearman's rank correlation rho	730.601@13.9
500_100	1.1287e-07	0.944911	Spearman's rank correlation rho	781.5633@12.91
500_100	1.1287e-07	0.944911	Spearman's rank correlation rho	810.658@16.56
500_100	1.1287e-07	0.944911	Spearman's rank correlation rho	835.6079@15.67
500_100	3.06913e-06	0.907115	Spearman's rank correlation rho	103.0995@0.69
500_100	1.1287e-07	0.944911	Spearman's rank correlation rho	495.3371@2.47
500_100	1.1287e-07	0.944911	Spearman's rank correlation rho	537.5152@13.23
500_100	1.1287e-07	0.944911	Spearman's rank correlation rho	647.6223@18.51
500_100	1.1287e-07	0.944911	Spearman's rank correlation rho	702.5708@12.04
500_100	1.1287e-07	0.944911	Spearman's rank correlation rho	705.5356@12.19
500_100	1.1287e-07	0.944911	Spearman's rank correlation rho	731.5402@12.98
500_100	1.1287e-07	0.944911	Spearman's rank correlation rho	733.5613@13.95
500_100	1.1287e-07	0.944911	Spearman's rank correlation rho	734.566@13.94
500_100	1.1287e-07	0.944911	Spearman's rank correlation rho	745.5968@15.62
500_100	1.1287e-07	0.944911	Spearman's rank correlation rho	747.5237@14.4
500_100	1.1287e-07	0.944911	Spearman's rank correlation rho	757.566@13.46
500_100	1.1287e-07	0.944911	Spearman's rank correlation rho	759.5777@14.54
500_100	1.1287e-07	0.944911	Spearman's rank correlation rho	759.5785@13.53
500_100	1.1287e-07	0.944911	Spearman's rank correlation rho	759.5952@14.54
500_100	1.1287e-07	0.944911	Spearman's rank correlation rho	761.5913@15.68
500_100	1.1287e-07	0.944911	Spearman's rank correlation rho	765.5605@14.48
500_100	1.1287e-07	0.944911	Spearman's rank correlation rho	767.5861@14.68
500_100	1.1287e-07	0.944911	Spearman's rank correlation rho	779.5486@12.49
500_100	1.1287e-07	0.944911	Spearman's rank correlation rho	781.557@13.53
500_100	1.1287e-07	0.944911	Spearman's rank correlation rho	781.5628@14.07
500_100	1.1287e-07	0.944911	Spearman's rank correlation rho	783.5781@14.09
500_100	1.1287e-07	0.944911	Spearman's rank correlation rho	785.5955@15.21
500_100	1.1287e-07	0.944911	Spearman's rank correlation rho	786.6616@17.31
500_100	1.1287e-07	0.944911	Spearman's rank correlation rho	787.6073@16.23
500_100	1.1287e-07	0.944911	Spearman's rank correlation rho	792.5318@12.03
500_100	1.1287e-07	0.944911	Spearman's rank correlation rho	795.5791@14.41
500_100	1.1287e-07	0.944911	Spearman's rank correlation rho	805.563@12.96
500_100	1.1287e-07	0.944911	Spearman's rank correlation rho	805.5679@13.36
500_100	1.1287e-07	0.944911	Spearman's rank correlation rho	807.5778@14.09
500_100	1.1287e-07	0.944911	Spearman's rank correlation rho	809.5938@14.84
500_100	5.89385e-05	0.85042	Spearman's rank correlation rho	809.5942@15.3
500_100	1.1287e-07	0.944911	Spearman's rank correlation rho	812.6782@17.51
500_100	1.1287e-07	0.944911	Spearman's rank correlation rho	814.6936@18.8
500_100	1.1287e-07	0.944911	Spearman's rank correlation rho	823.5357@13.95
500_100	1.1287e-07	0.944911	Spearman's rank correlation rho	833.5944@15.12
500_100	1.1287e-07	0.944911	Spearman's rank correlation rho	847.535@13.45
500_100	1.1287e-07	0.944911	Spearman's rank correlation rho	849.5494@14.54
500_100	1.1287e-07	0.944911	Spearman's rank correlation rho	851.5661@15.68
500_100	1.1287e-07	0.944911	Spearman's rank correlation rho	871.5197@13.52
500_100	1.1287e-07	0.944911	Spearman's rank correlation rho	871.5355@13.52
500_100	1.1287e-07	0.944911	Spearman's rank correlation rho	873.549@14.08
500_100	1.1287e-07	0.944911	Spearman's rank correlation rho	875.5635@15.21
500_100	1.1287e-07	0.944911	Spearman's rank correlation rho	877.5819@16.21
500_100	1.1287e-07	0.944911	Spearman's rank correlation rho	897.5457@14.09
500_100	1.1287e-07	0.944911	Spearman's rank correlation rho	899.565@15.28
750_50	5.04618e-12	0.937435	Spearman's rank correlation rho	103.0985@0.69
750_50	3.45335e-11	0.925668	Spearman's rank correlation rho	265.9954@0.87
750_50	4.22542e-07	0.823688	Spearman's rank correlation rho	286.0844@0.74
750_50	6.69043e-07	0.815843	Spearman's rank correlation rho	298.0864@0.72
750_50	2.35622e-06	0.792309	Spearman's rank correlation rho	438.0953@0.86
750_50	1.18659e-05	0.757008	Spearman's rank correlation rho	440.0946@0.86
750_50	1.00506e-05	0.760931	Spearman's rank correlation rho	809.5938@14.84
750_50	4.26528e-16	0.972736	Spearman's rank correlation rho	103.0995@0.69
750_50	1.08465e-08	0.874678	Spearman's rank correlation rho	161.1062@0.74
750_50	2.52316e-09	0.890367	Spearman's rank correlation rho	178.0978@0.74
750_50	2.35622e-06	0.792309	Spearman's rank correlation rho	202.0472@0.69
750_50	1.39665e-05	0.753086	Spearman's rank correlation rho	220.0133@0.7
750_50	7.35719e-14	0.957047	Spearman's rank correlation rho	257.1035@0.71
750_50	5.04618e-12	0.937435	Spearman's rank correlation rho	279.084@0.7
750_50	7.28624e-17	0.976658	Spearman's rank correlation rho	295.0553@0.75
750_50	2.60811e-07	0.831532	Spearman's rank correlation rho	303.2933@1.16
750_50	1.69283e-09	0.89429	Spearman's rank correlation rho	331.323@1.54
750_50	2.0946e-08	0.866833	Spearman's rank correlation rho	349.2043@0.84
750_50	2.03015e-07	0.835455	Spearman's rank correlation rho	351.2075@0.84
750_50	6.14648e-05	0.713863	Spearman's rank correlation rho	367.2019@0.78
750_50	6.69043e-07	0.815843	Spearman's rank correlation rho	414.1707@2.73
750_50	4.04496e-05	0.72563	Spearman's rank correlation rho	452.2144@1.47
750_50	3.46174e-06	0.784465	Spearman's rank correlation rho	470.0686@0.87
750_50	1.18659e-05	0.757008	Spearman's rank correlation rho	472.0677@0.87
750_50	6.11728e-11	0.921746	Spearman's rank correlation rho	495.3371@2.47
750_50	2.86168e-06	0.788387	Spearman's rank correlation rho	522.3122@3.25
750_50	8.9534e-18	0.980581	Spearman's rank correlation rho	537.5152@13.23
750_50	8.9534e-18	0.980581	Spearman's rank correlation rho	647.6223@18.51
750_50	7.28624e-17	0.976658	Spearman's rank correlation rho	702.5708@12.04
750_50	1.96301e-15	0.968814	Spearman's rank correlation rho	705.5356@12.19
750_50	7.52057e-15	0.964891	Spearman's rank correlation rho	730.601@13.9
750_50	4.26528e-16	0.972736	Spearman's rank correlation rho	731.5402@12.98
750_50	7.52057e-15	0.964891	Spearman's rank correlation rho	733.5613@13.95
750_50	7.52057e-15	0.964891	Spearman's rank correlation rho	734.566@13.94
750_50	1.96301e-15	0.968814	Spearman's rank correlation rho	745.5968@15.62
750_50	7.28624e-17	0.976658	Spearman's rank correlation rho	747.5237@14.4
750_50	7.28624e-17	0.976658	Spearman's rank correlation rho	757.566@13.46
750_50	1.9713e-13	0.953124	Spearman's rank correlation rho	759.5777@14.54
750_50	7.52057e-15	0.964891	Spearman's rank correlation rho	759.5785@13.53
750_50	4.26528e-16	0.972736	Spearman's rank correlation rho	759.5952@14.54
750_50	7.35719e-14	0.957047	Spearman's rank correlation rho	761.5913@15.68
750_50	7.52057e-15	0.964891	Spearman's rank correlation rho	765.5605@14.48
750_50	8.9534e-18	0.980581	Spearman's rank correlation rho	767.5861@14.68
750_50	8.9534e-18	0.980581	Spearman's rank correlation rho	779.5486@12.49
750_50	8.9534e-18	0.980581	Spearman's rank correlation rho	781.557@13.53
750_50	7.35719e-14	0.957047	Spearman's rank correlation rho	781.5628@14.07
750_50	2.44375e-12	0.941357	Spearman's rank correlation rho	781.5633@12.91
750_50	7.35719e-14	0.957047	Spearman's rank correlation rho	783.5781@14.09
750_50	1.96301e-15	0.968814	Spearman's rank correlation rho	785.5955@15.21
750_50	1.96301e-15	0.968814	Spearman's rank correlation rho	786.6616@17.31
750_50	4.87179e-13	0.949202	Spearman's rank correlation rho	787.6073@16.23
750_50	1.0373e-06	0.807998	Spearman's rank correlation rho	79.9408@0.67
750_50	1.96301e-15	0.968814	Spearman's rank correlation rho	792.5318@12.03
750_50	7.52057e-15	0.964891	Spearman's rank correlation rho	795.5791@14.41
750_50	5.04618e-12	0.937435	Spearman's rank correlation rho	805.563@12.96
750_50	2.49365e-14	0.960969	Spearman's rank correlation rho	805.5679@13.36
750_50	5.04618e-12	0.937435	Spearman's rank correlation rho	807.5778@14.09
750_50	2.86648e-08	0.862911	Spearman's rank correlation rho	809.5894@15.28
750_50	1.93203e-06	0.796232	Spearman's rank correlation rho	809.5942@15.3
750_50	1.56992e-07	0.839377	Spearman's rank correlation rho	81.9376@0.68
750_50	1.96301e-15	0.968814	Spearman's rank correlation rho	810.658@16.56
750_50	7.52057e-15	0.964891	Spearman's rank correlation rho	812.6782@17.51
750_50	7.52057e-15	0.964891	Spearman's rank correlation rho	814.6936@18.8
750_50	7.52057e-15	0.964891	Spearman's rank correlation rho	823.5357@13.95
750_50	7.35719e-14	0.957047	Spearman's rank correlation rho	833.5944@15.12
750_50	7.52057e-15	0.964891	Spearman's rank correlation rho	835.6079@15.67
750_50	8.9534e-18	0.980581	Spearman's rank correlation rho	847.535@13.45
750_50	7.52057e-15	0.964891	Spearman's rank correlation rho	849.5494@14.54
750_50	4.87179e-13	0.949202	Spearman's rank correlation rho	851.5661@15.68
750_50	4.26528e-16	0.972736	Spearman's rank correlation rho	871.5197@13.52
750_50	7.28624e-17	0.976658	Spearman's rank correlation rho	871.5355@13.52
750_50	4.26528e-16	0.972736	Spearman's rank correlation rho	873.549@14.08
750_50	7.52057e-15	0.964891	Spearman's rank correlation rho	875.5635@15.21
750_50	5.04618e-12	0.937435	Spearman's rank correlation rho	877.5819@16.21
750_50	7.28624e-17	0.976658	Spearman's rank correlation rho	897.5457@14.09
750_50	7.52057e-15	0.964891	Spearman's rank correlation rho	899.565@15.28
750_100	7.48439e-11	0.953947	Spearman's rank correlation rho	103.0985@0.69
750_100	7.48439e-11	0.953947	Spearman's rank correlation rho	103.0995@0.69
750_100	3.37963e-08	0.907413	Spearman's rank correlation rho	161.1062@0.74
750_100	4.07069e-06	0.837612	Spearman's rank correlation rho	178.0978@0.74
750_100	1.10667e-06	0.860879	Spearman's rank correlation rho	265.9954@0.87
750_100	1.46451e-11	0.961703	Spearman's rank correlation rho	295.0553@0.75
750_100	8.7129e-06	0.822101	Spearman's rank correlation rho	349.2043@0.84
750_100	5.87528e-05	0.775567	Spearman's rank correlation rho	351.2075@0.84
750_100	0.000211149	0.736788	Spearman's rank correlation rho	522.3122@3.25
750_100	9.6381e-10	0.938436	Spearman's rank correlation rho	730.601@13.9
750_100	2.95204e-10	0.946191	Spearman's rank correlation rho	781.5633@12.91
750_100	2.95204e-10	0.946191	Spearman's rank correlation rho	810.658@16.56
750_100	2.32859e-07	0.884146	Spearman's rank correlation rho	877.5819@16.21
750_100	4.41478e-05	0.783322	Spearman's rank correlation rho	220.0133@0.7
750_100	6.87563e-09	0.922924	Spearman's rank correlation rho	257.1035@0.71
750_100	6.87563e-09	0.922924	Spearman's rank correlation rho	279.084@0.7
750_100	1.2412e-05	0.814345	Spearman's rank correlation rho	303.2933@1.16
750_100	3.37963e-08	0.907413	Spearman's rank correlation rho	331.323@1.54
750_100	3.27894e-05	0.791078	Spearman's rank correlation rho	414.1707@2.73
750_100	1.96567e-12	0.969458	Spearman's rank correlation rho	495.3371@2.47
750_100	1.96567e-12	0.969458	Spearman's rank correlation rho	537.5152@13.23
750_100	1.96567e-12	0.969458	Spearman's rank correlation rho	647.6223@18.51
750_100	1.46451e-11	0.961703	Spearman's rank correlation rho	702.5708@12.04
750_100	2.95204e-10	0.946191	Spearman's rank correlation rho	705.5356@12.19
750_100	7.48439e-11	0.953947	Spearman's rank correlation rho	731.5402@12.98
750_100	9.6381e-10	0.938436	Spearman's rank correlation rho	733.5613@13.95
750_100	9.6381e-10	0.938436	Spearman's rank correlation rho	734.566@13.94
750_100	2.95204e-10	0.946191	Spearman's rank correlation rho	745.5968@15.62
750_100	1.46451e-11	0.961703	Spearman's rank correlation rho	747.5237@14.4
750_100	1.46451e-11	0.961703	Spearman's rank correlation rho	757.566@13.46
750_100	1.58313e-08	0.915169	Spearman's rank correlation rho	759.5777@14.54
750_100	9.6381e-10	0.938436	Spearman's rank correlation rho	759.5785@13.53
750_100	7.48439e-11	0.953947	Spearman's rank correlation rho	759.5952@14.54
750_100	6.87563e-09	0.922924	Spearman's rank correlation rho	761.5913@15.68
750_100	9.6381e-10	0.938436	Spearman's rank correlation rho	765.5605@14.48
750_100	1.96567e-12	0.969458	Spearman's rank correlation rho	767.5861@14.68
750_100	1.96567e-12	0.969458	Spearman's rank correlation rho	779.5486@12.49
750_100	1.96567e-12	0.969458	Spearman's rank correlation rho	781.557@13.53
750_100	6.87563e-09	0.922924	Spearman's rank correlation rho	781.5628@14.07
750_100	6.87563e-09	0.922924	Spearman's rank correlation rho	783.5781@14.09
750_100	2.95204e-10	0.946191	Spearman's rank correlation rho	785.5955@15.21
750_100	2.95204e-10	0.946191	Spearman's rank correlation rho	786.6616@17.31
750_100	3.37963e-08	0.907413	Spearman's rank correlation rho	787.6073@16.23
750_100	2.95204e-10	0.946191	Spearman's rank correlation rho	792.5318@12.03
750_100	9.6381e-10	0.938436	Spearman's rank correlation rho	795.5791@14.41
750_100	1.58313e-08	0.915169	Spearman's rank correlation rho	805.563@12.96
750_100	7.48439e-11	0.953947	Spearman's rank correlation rho	805.5679@13.36
750_100	6.87563e-09	0.922924	Spearman's rank correlation rho	807.5778@14.09
750_100	6.01177e-06	0.829856	Spearman's rank correlation rho	809.5894@15.28
750_100	2.32859e-07	0.884146	Spearman's rank correlation rho	809.5938@14.84
750_100	0.00041178	0.713521	Spearman's rank correlation rho	809.5942@15.3
750_100	9.6381e-10	0.938436	Spearman's rank correlation rho	812.6782@17.51
750_100	9.6381e-10	0.938436	Spearman's rank correlation rho	814.6936@18.8
750_100	9.6381e-10	0.938436	Spearman's rank correlation rho	823.5357@13.95
750_100	6.87563e-09	0.922924	Spearman's rank correlation rho	833.5944@15.12
750_100	9.6381e-10	0.938436	Spearman's rank correlation rho	835.6079@15.67
750_100	1.96567e-12	0.969458	Spearman's rank correlation rho	847.535@13.45
750_100	9.6381e-10	0.938436	Spearman's rank correlation rho	849.5494@14.54
750_100	3.37963e-08	0.907413	Spearman's rank correlation rho	851.5661@15.68
750_100	7.48439e-11	0.953947	Spearman's rank correlation rho	871.5197@13.52
750_100	1.46451e-11	0.961703	Spearman's rank correlation rho	871.5355@13.52
750_100	7.48439e-11	0.953947	Spearman's rank correlation rho	873.549@14.08
750_100	9.6381e-10	0.938436	Spearman's rank correlation rho	875.5635@15.21
750_100	1.46451e-11	0.961703	Spearman's rank correlation rho	897.5457@14.09
750_100	9.6381e-10	0.938436	Spearman's rank correlation rho	899.565@15.28
750_250	0.000231454	0.812624	Spearman's rank correlation rho	102.0308@0.87
750_250	3.06913e-06	0.907115	Spearman's rank correlation rho	103.0985@0.69
750_250	3.06913e-06	0.907115	Spearman's rank correlation rho	103.0995@0.69
750_250	0.000231454	0.812624	Spearman's rank correlation rho	110.1101@4.92
750_250	0.00111315	0.755929	Spearman's rank correlation rho	1362.8587@16.99
750_250	9.75954e-06	0.888217	Spearman's rank correlation rho	161.1062@0.74
750_250	0.00256673	0.718132	Spearman's rank correlation rho	196.0717@0.83
750_250	0.000231454	0.812624	Spearman's rank correlation rho	220.0133@0.7
750_250	0.00171935	0.737031	Spearman's rank correlation rho	220.1051@1.02
750_250	0.00256673	0.718132	Spearman's rank correlation rho	234.163@1.29
750_250	5.89385e-05	0.85042	Spearman's rank correlation rho	240.1165@7.77
750_250	0.000692783	0.774827	Spearman's rank correlation rho	243.2202@0.79
750_250	0.000121727	0.831522	Spearman's rank correlation rho	257.1035@0.71
750_250	5.89385e-05	0.85042	Spearman's rank correlation rho	265.9954@0.87
750_250	0.000692783	0.774827	Spearman's rank correlation rho	272.1359@1.72
750_250	0.00171935	0.737031	Spearman's rank correlation rho	286.1523@2.07
750_250	0.00256673	0.718132	Spearman's rank correlation rho	294.2935@4.57
750_250	7.32998e-07	0.926013	Spearman's rank correlation rho	295.0553@0.75
750_250	0.000231454	0.812624	Spearman's rank correlation rho	296.18@7.77
750_250	0.000231454	0.812624	Spearman's rank correlation rho	296.2721@4.51
750_250	5.89385e-05	0.85042	Spearman's rank correlation rho	298.1744@3.04
750_250	0.000231454	0.812624	Spearman's rank correlation rho	304.1293@0.84
750_250	5.89385e-05	0.85042	Spearman's rank correlation rho	319.2552@1.45
750_250	0.00171935	0.737031	Spearman's rank correlation rho	324.1567@2.08
750_250	0.000121727	0.831522	Spearman's rank correlation rho	338.2831@2.49
750_250	0.00171935	0.737031	Spearman's rank correlation rho	342.1684@2.08
750_250	0.000121727	0.831522	Spearman's rank correlation rho	349.1672@1.32
750_250	0.00256673	0.718132	Spearman's rank correlation rho	351.165@1.32
750_250	0.00111315	0.755929	Spearman's rank correlation rho	354.1885@1.19
750_250	0.00111315	0.755929	Spearman's rank correlation rho	354.3146@4.57
750_250	2.56936e-05	0.869318	Spearman's rank correlation rho	355.2387@1.12
750_250	0.000231454	0.812624	Spearman's rank correlation rho	356.2917@2.49
750_250	0.00111315	0.755929	Spearman's rank correlation rho	356.2935@3.78
750_250	0.00171935	0.737031	Spearman's rank correlation rho	357.2527@0.78
750_250	0.000231454	0.812624	Spearman's rank correlation rho	367.229@8.22
750_250	0.000231454	0.812624	Spearman's rank correlation rho	371.2301@0.91
750_250	0.00256673	0.718132	Spearman's rank correlation rho	386.203@2.19
750_250	0.000692783	0.774827	Spearman's rank correlation rho	392.2517@1.37
750_250	0.00256673	0.718132	Spearman's rank correlation rho	392.7495@1.52
750_250	0.00256673	0.718132	Spearman's rank correlation rho	397.2931@2.49
750_250	0.000231454	0.812624	Spearman's rank correlation rho	406.3373@6.57
750_250	0.000231454	0.812624	Spearman's rank correlation rho	416.3155@2.49
750_250	0.000411635	0.793725	Spearman's rank correlation rho	418.3439@7.08
750_250	0.00256673	0.718132	Spearman's rank correlation rho	422.3028@3.33
750_250	0.00171935	0.737031	Spearman's rank correlation rho	422.3043@5.71
750_250	0.000121727	0.831522	Spearman's rank correlation rho	430.3289@3.45
750_250	0.00256673	0.718132	Spearman's rank correlation rho	436.1826@4.19
750_250	0.000411635	0.793725	Spearman's rank correlation rho	438.0953@0.86
750_250	0.000411635	0.793725	Spearman's rank correlation rho	440.0946@0.86
750_250	0.00171935	0.737031	Spearman's rank correlation rho	442.2227@0.76
750_250	3.06913e-06	0.907115	Spearman's rank correlation rho	442.312@4.59
750_250	0.000411635	0.793725	Spearman's rank correlation rho	448.3898@9.52
750_250	5.89385e-05	0.85042	Spearman's rank correlation rho	452.3093@3.19
750_250	0.00171935	0.737031	Spearman's rank correlation rho	452.3141@3.45
750_250	2.56936e-05	0.869318	Spearman's rank correlation rho	456.2811@5.24
750_250	2.56936e-05	0.869318	Spearman's rank correlation rho	458.2625@4.39
750_250	0.00256673	0.718132	Spearman's rank correlation rho	458.3256@2.97
750_250	0.00171935	0.737031	Spearman's rank correlation rho	466.3397@0.99
750_250	0.00256673	0.718132	Spearman's rank correlation rho	466.3418@0.75
750_250	0.00111315	0.755929	Spearman's rank correlation rho	471.2857@1.07
750_250	5.89385e-05	0.85042	Spearman's rank correlation rho	472.3058@7.31
750_250	2.56936e-05	0.869318	Spearman's rank correlation rho	483.301@1.27
750_250	3.06913e-06	0.907115	Spearman's rank correlation rho	484.3127@7.21
750_250	0.000121727	0.831522	Spearman's rank correlation rho	486.3216@8.22
750_250	2.56936e-05	0.869318	Spearman's rank correlation rho	488.3069@7.56
750_250	1.1287e-07	0.944911	Spearman's rank correlation rho	495.3371@2.47
750_250	2.56936e-05	0.869318	Spearman's rank correlation rho	498.3292@8.01
750_250	0.00256673	0.718132	Spearman's rank correlation rho	500.3471@9.28
750_250	0.000231454	0.812624	Spearman's rank correlation rho	504.3208@1.07
750_250	0.000692783	0.774827	Spearman's rank correlation rho	512.3461@9.04
750_250	0.00256673	0.718132	Spearman's rank correlation rho	514.3236@6.21
750_250	0.00111315	0.755929	Spearman's rank correlation rho	517.3643@3.81
750_250	0.00256673	0.718132	Spearman's rank correlation rho	522.3205@3.81
750_250	1.1287e-07	0.944911	Spearman's rank correlation rho	537.5152@13.23
750_250	5.89385e-05	0.85042	Spearman's rank correlation rho	543.3857@5.24
750_250	5.89385e-05	0.85042	Spearman's rank correlation rho	559.4153@7.31
750_250	0.000121727	0.831522	Spearman's rank correlation rho	575.4128@7.56
750_250	0.00171935	0.737031	Spearman's rank correlation rho	582.3895@0.75
750_250	5.89385e-05	0.85042	Spearman's rank correlation rho	585.4244@8.01
750_250	2.56936e-05	0.869318	Spearman's rank correlation rho	585.4352@8.01
750_250	3.06913e-06	0.907115	Spearman's rank correlation rho	599.4519@8.01
750_250	0.000121727	0.831522	Spearman's rank correlation rho	606.3825@13.53
750_250	0.000121727	0.831522	Spearman's rank correlation rho	606.3872@13.08
750_250	0.00171935	0.737031	Spearman's rank correlation rho	612.4564@18.17
750_250	0.000692783	0.774827	Spearman's rank correlation rho	612.4728@17.72
750_250	0.000692783	0.774827	Spearman's rank correlation rho	614.4701@17.3
750_250	0.00171935	0.737031	Spearman's rank correlation rho	632.3463@1.79
750_250	0.000121727	0.831522	Spearman's rank correlation rho	632.5016@17.75
750_250	0.00171935	0.737031	Spearman's rank correlation rho	642.4106@0.74
750_250	1.1287e-07	0.944911	Spearman's rank correlation rho	647.6223@18.51
750_250	0.000692783	0.774827	Spearman's rank correlation rho	662.4483@16.99
750_250	0.00111315	0.755929	Spearman's rank correlation rho	662.457@16.99
750_250	0.00111315	0.755929	Spearman's rank correlation rho	721.5178@16.34
750_250	2.56936e-05	0.869318	Spearman's rank correlation rho	730.601@13.9
750_250	3.06913e-06	0.907115	Spearman's rank correlation rho	731.5402@12.98
750_250	2.56936e-05	0.869318	Spearman's rank correlation rho	734.566@13.94
750_250	0.000121727	0.831522	Spearman's rank correlation rho	735.5323@16.35
750_250	9.75954e-06	0.888217	Spearman's rank correlation rho	745.5968@15.62
750_250	7.32998e-07	0.926013	Spearman's rank correlation rho	747.5237@14.4
750_250	0.00171935	0.737031	Spearman's rank correlation rho	754.4676@1.51
750_250	0.000231454	0.812624	Spearman's rank correlation rho	759.5777@14.54
750_250	0.000121727	0.831522	Spearman's rank correlation rho	761.5913@15.68
750_250	2.56936e-05	0.869318	Spearman's rank correlation rho	765.5605@14.48
750_250	1.1287e-07	0.944911	Spearman's rank correlation rho	767.5861@14.68
750_250	0.000411635	0.793725	Spearman's rank correlation rho	775.5514@16.35
750_250	0.000692783	0.774827	Spearman's rank correlation rho	777.585@16.35
750_250	2.56936e-05	0.869318	Spearman's rank correlation rho	778.6644@1.82
750_250	1.1287e-07	0.944911	Spearman's rank correlation rho	779.5486@12.49
750_250	0.000411635	0.793725	Spearman's rank correlation rho	78.0476@1.01
750_250	0.000121727	0.831522	Spearman's rank correlation rho	781.5628@14.07
750_250	9.75954e-06	0.888217	Spearman's rank correlation rho	781.5633@12.91
750_250	0.000121727	0.831522	Spearman's rank correlation rho	783.5781@14.09
750_250	9.75954e-06	0.888217	Spearman's rank correlation rho	785.5955@15.21
750_250	9.75954e-06	0.888217	Spearman's rank correlation rho	786.6616@17.31
750_250	0.000411635	0.793725	Spearman's rank correlation rho	787.6073@16.23
750_250	0.000692783	0.774827	Spearman's rank correlation rho	791.5995@16.35
750_250	2.56936e-05	0.869318	Spearman's rank correlation rho	795.5791@14.41
750_250	0.000231454	0.812624	Spearman's rank correlation rho	805.563@12.96
750_250	0.000121727	0.831522	Spearman's rank correlation rho	807.5778@14.09
750_250	0.000411635	0.793725	Spearman's rank correlation rho	809.5894@15.28
750_250	0.00171935	0.737031	Spearman's rank correlation rho	809.5938@14.84
750_250	9.75954e-06	0.888217	Spearman's rank correlation rho	810.658@16.56
750_250	2.56936e-05	0.869318	Spearman's rank correlation rho	812.6782@17.51
750_250	2.56936e-05	0.869318	Spearman's rank correlation rho	814.6936@18.8
750_250	0.000121727	0.831522	Spearman's rank correlation rho	833.5944@15.12
750_250	0.000411635	0.793725	Spearman's rank correlation rho	847.6611@16.35
750_250	0.000411635	0.793725	Spearman's rank correlation rho	851.5661@15.68
750_250	3.06913e-06	0.907115	Spearman's rank correlation rho	873.549@14.08
750_250	0.00171935	0.737031	Spearman's rank correlation rho	877.5819@16.21
750_250	0.000231454	0.812624	Spearman's rank correlation rho	96.0942@4.92
750_250	0.00171935	0.737031	Spearman's rank correlation rho	995.5979@1.45
750_250	0.00256673	0.718132	Spearman's rank correlation rho	1214.8983@16.56
750_250	0.000411635	0.793725	Spearman's rank correlation rho	132.0431@5.34
750_250	0.00111315	0.755929	Spearman's rank correlation rho	1341.9254@16.35
750_250	0.00171935	0.737031	Spearman's rank correlation rho	1346.8755@16.35
750_250	0.00171935	0.737031	Spearman's rank correlation rho	156.0756@1.26
750_250	0.00111315	0.755929	Spearman's rank correlation rho	255.2579@3.01
750_250	0.000692783	0.774827	Spearman's rank correlation rho	264.129@1.02
750_250	0.00171935	0.737031	Spearman's rank correlation rho	264.2466@3.44
750_250	0.000121727	0.831522	Spearman's rank correlation rho	279.084@0.7
750_250	0.00256673	0.718132	Spearman's rank correlation rho	280.1048@1.07
750_250	0.000411635	0.793725	Spearman's rank correlation rho	284.1565@1.81
750_250	0.000411635	0.793725	Spearman's rank correlation rho	301.0609@1.15
750_250	2.56936e-05	0.869318	Spearman's rank correlation rho	303.2933@1.16
750_250	3.06913e-06	0.907115	Spearman's rank correlation rho	331.323@1.54
750_250	0.000121727	0.831522	Spearman's rank correlation rho	334.1274@1.24
750_250	0.00256673	0.718132	Spearman's rank correlation rho	345.2194@0.67
750_250	0.000692783	0.774827	Spearman's rank correlation rho	356.2949@5.34
750_250	0.00256673	0.718132	Spearman's rank correlation rho	416.3195@9.6
750_250	0.00111315	0.755929	Spearman's rank correlation rho	416.3223@9.38
750_250	0.00256673	0.718132	Spearman's rank correlation rho	420.1897@3.61
750_250	0.000692783	0.774827	Spearman's rank correlation rho	426.2463@11.42
750_250	0.00111315	0.755929	Spearman's rank correlation rho	426.2464@15.96
750_250	0.000692783	0.774827	Spearman's rank correlation rho	426.2464@6.3
750_250	0.00256673	0.718132	Spearman's rank correlation rho	432.3577@8.07
750_250	0.00256673	0.718132	Spearman's rank correlation rho	438.1939@2.47
750_250	0.00111315	0.755929	Spearman's rank correlation rho	452.2144@1.47
750_250	0.00111315	0.755929	Spearman's rank correlation rho	466.2398@6.31
750_250	0.00256673	0.718132	Spearman's rank correlation rho	468.2391@6.3
750_250	0.000692783	0.774827	Spearman's rank correlation rho	470.0686@0.87
750_250	0.00171935	0.737031	Spearman's rank correlation rho	472.0677@0.87
750_250	0.00171935	0.737031	Spearman's rank correlation rho	482.2129@6.31
750_250	0.00111315	0.755929	Spearman's rank correlation rho	488.3085@5.94
750_250	0.00171935	0.737031	Spearman's rank correlation rho	504.3202@1.07
750_250	0.000411635	0.793725	Spearman's rank correlation rho	522.3122@3.81
750_250	0.00256673	0.718132	Spearman's rank correlation rho	573.2814@0.81
750_250	0.000692783	0.774827	Spearman's rank correlation rho	585.4335@13.68
750_250	0.00171935	0.737031	Spearman's rank correlation rho	606.387@16.35
750_250	0.000692783	0.774827	Spearman's rank correlation rho	608.3211@11.42
750_250	0.000692783	0.774827	Spearman's rank correlation rho	608.3213@11.42
750_250	0.00171935	0.737031	Spearman's rank correlation rho	610.3212@11.42
750_250	0.00256673	0.718132	Spearman's rank correlation rho	618.6084@3.44
750_250	0.000692783	0.774827	Spearman's rank correlation rho	624.2946@11.42
750_250	0.000692783	0.774827	Spearman's rank correlation rho	672.5368@13.68
750_250	0.00171935	0.737031	Spearman's rank correlation rho	679.475@16.35
750_250	7.32998e-07	0.926013	Spearman's rank correlation rho	702.5708@12.04
750_250	9.75954e-06	0.888217	Spearman's rank correlation rho	705.5356@12.19
750_250	0.00171935	0.737031	Spearman's rank correlation rho	710.407@1.02
750_250	0.00171935	0.737031	Spearman's rank correlation rho	728.4181@15.96
750_250	0.00171935	0.737031	Spearman's rank correlation rho	730.4215@15.96
750_250	2.56936e-05	0.869318	Spearman's rank correlation rho	733.5613@13.95
750_250	7.32998e-07	0.926013	Spearman's rank correlation rho	757.566@13.46
750_250	2.56936e-05	0.869318	Spearman's rank correlation rho	759.5785@13.53
750_250	3.06913e-06	0.907115	Spearman's rank correlation rho	759.5952@14.54
750_250	0.000692783	0.774827	Spearman's rank correlation rho	763.5687@16.35
750_250	1.1287e-07	0.944911	Spearman's rank correlation rho	781.557@13.53
750_250	9.75954e-06	0.888217	Spearman's rank correlation rho	792.5318@12.03
750_250	3.06913e-06	0.907115	Spearman's rank correlation rho	805.5679@13.36
750_250	2.56936e-05	0.869318	Spearman's rank correlation rho	823.5357@13.95
750_250	2.56936e-05	0.869318	Spearman's rank correlation rho	835.6079@15.67
750_250	1.1287e-07	0.944911	Spearman's rank correlation rho	847.535@13.45
750_250	2.56936e-05	0.869318	Spearman's rank correlation rho	849.5494@14.54
750_250	3.06913e-06	0.907115	Spearman's rank correlation rho	871.5197@13.52
750_250	7.32998e-07	0.926013	Spearman's rank correlation rho	871.5355@13.52
750_250	2.56936e-05	0.869318	Spearman's rank correlation rho	875.5635@15.21
750_250	7.32998e-07	0.926013	Spearman's rank correlation rho	897.5457@14.09
750_250	2.56936e-05	0.869318	Spearman's rank correlation rho	899.565@15.28
1000_50	5.08645e-16	0.952737	Spearman's rank correlation rho	265.9954@0.87
1000_50	2.56558e-06	0.743022	Spearman's rank correlation rho	278.223@4.18
1000_50	3.685e-09	0.846752	Spearman's rank correlation rho	286.0844@0.74
1000_50	3.6519e-10	0.871557	Spearman's rank correlation rho	298.0864@0.72
1000_50	1.55069e-07	0.794887	Spearman's rank correlation rho	349.2043@0.84
1000_50	5.86061e-06	0.724982	Spearman's rank correlation rho	392.1503@0.73
1000_50	2.04033e-07	0.790377	Spearman's rank correlation rho	81.9376@0.68
1000_50	5.54713e-15	0.943717	Spearman's rank correlation rho	103.0985@0.69
1000_50	2.77383e-17	0.961757	Spearman's rank correlation rho	103.0995@0.69
1000_50	3.26112e-12	0.909892	Spearman's rank correlation rho	161.1062@0.74
1000_50	1.04045e-13	0.930187	Spearman's rank correlation rho	178.0978@0.74
1000_50	7.57376e-08	0.806162	Spearman's rank correlation rho	220.0133@0.7
1000_50	9.63223e-16	0.950482	Spearman's rank correlation rho	257.1035@0.71
1000_50	5.38829e-13	0.921167	Spearman's rank correlation rho	279.084@0.7
1000_50	6.78653e-19	0.970777	Spearman's rank correlation rho	295.0553@0.75
1000_50	7.57376e-08	0.806162	Spearman's rank correlation rho	303.2933@1.16
1000_50	1.31148e-08	0.830967	Spearman's rank correlation rho	331.323@1.54
1000_50	1.6544e-06	0.752042	Spearman's rank correlation rho	351.2075@0.84
1000_50	1.25895e-05	0.706942	Spearman's rank correlation rho	414.1707@2.73
1000_50	2.60541e-14	0.936952	Spearman's rank correlation rho	495.3371@2.47
1000_50	6.78653e-19	0.970777	Spearman's rank correlation rho	537.5152@13.23
1000_50	6.67576e-20	0.975287	Spearman's rank correlation rho	647.6223@18.51
1000_50	1.77319e-20	0.977542	Spearman's rank correlation rho	702.5708@12.04
1000_50	6.67576e-20	0.975287	Spearman's rank correlation rho	705.5356@12.19
1000_50	5.08645e-16	0.952737	Spearman's rank correlation rho	730.601@13.9
1000_50	1.77319e-20	0.977542	Spearman's rank correlation rho	731.5402@12.98
1000_50	6.78653e-19	0.970777	Spearman's rank correlation rho	733.5613@13.95
1000_50	1.89483e-18	0.968522	Spearman's rank correlation rho	734.566@13.94
1000_50	1.77319e-20	0.977542	Spearman's rank correlation rho	745.5968@15.62
1000_50	6.78653e-19	0.970777	Spearman's rank correlation rho	747.5237@14.4
1000_50	7.90326e-22	0.982052	Spearman's rank correlation rho	757.566@13.46
1000_50	6.1006e-17	0.959502	Spearman's rank correlation rho	759.5777@14.54
1000_50	6.67576e-20	0.975287	Spearman's rank correlation rho	759.5785@13.53
1000_50	6.67576e-20	0.975287	Spearman's rank correlation rho	759.5952@14.54
1000_50	1.89483e-18	0.968522	Spearman's rank correlation rho	761.5913@15.68
1000_50	1.77319e-20	0.977542	Spearman's rank correlation rho	765.5605@14.48
1000_50	7.90326e-22	0.982052	Spearman's rank correlation rho	767.5861@14.68
1000_50	4.0869e-21	0.979797	Spearman's rank correlation rho	779.5486@12.49
1000_50	1.22313e-22	0.984307	Spearman's rank correlation rho	781.557@13.53
1000_50	4.2017e-14	0.934697	Spearman's rank correlation rho	781.5628@14.07
1000_50	1.20117e-17	0.964012	Spearman's rank correlation rho	781.5633@12.91
1000_50	8.60852e-12	0.903127	Spearman's rank correlation rho	783.5781@14.09
1000_50	1.89483e-18	0.968522	Spearman's rank correlation rho	785.5955@15.21
1000_50	1.77319e-20	0.977542	Spearman's rank correlation rho	786.6616@17.31
1000_50	4.92274e-18	0.966267	Spearman's rank correlation rho	787.6073@16.23
1000_50	9.30895e-07	0.763317	Spearman's rank correlation rho	79.9408@0.67
1000_50	2.23567e-19	0.973032	Spearman's rank correlation rho	792.5318@12.03
1000_50	2.23567e-19	0.973032	Spearman's rank correlation rho	795.5791@14.41
1000_50	6.1006e-17	0.959502	Spearman's rank correlation rho	805.563@12.96
1000_50	6.67576e-20	0.975287	Spearman's rank correlation rho	805.5679@13.36
1000_50	5.08645e-16	0.952737	Spearman's rank correlation rho	807.5778@14.09
1000_50	1.63506e-12	0.914402	Spearman's rank correlation rho	809.5894@15.28
1000_50	1.10291e-09	0.860282	Spearman's rank correlation rho	809.5938@14.84
1000_50	1.04548e-05	0.711452	Spearman's rank correlation rho	809.5942@15.3
1000_50	6.67576e-20	0.975287	Spearman's rank correlation rho	810.658@16.56
1000_50	6.78653e-19	0.970777	Spearman's rank correlation rho	812.6782@17.51
1000_50	1.89483e-18	0.968522	Spearman's rank correlation rho	814.6936@18.8
1000_50	1.89483e-18	0.968522	Spearman's rank correlation rho	823.5357@13.95
1000_50	6.78653e-19	0.970777	Spearman's rank correlation rho	833.5944@15.12
1000_50	6.78653e-19	0.970777	Spearman's rank correlation rho	835.6079@15.67
1000_50	7.90326e-22	0.982052	Spearman's rank correlation rho	847.535@13.45
1000_50	6.78653e-19	0.970777	Spearman's rank correlation rho	849.5494@14.54
1000_50	1.89483e-18	0.968522	Spearman's rank correlation rho	851.5661@15.68
1000_50	4.0869e-21	0.979797	Spearman's rank correlation rho	871.5197@13.52
1000_50	7.90326e-22	0.982052	Spearman's rank correlation rho	871.5355@13.52
1000_50	1.77319e-20	0.977542	Spearman's rank correlation rho	873.549@14.08
1000_50	2.23567e-19	0.973032	Spearman's rank correlation rho	875.5635@15.21
1000_50	6.1006e-17	0.959502	Spearman's rank correlation rho	877.5819@16.21
1000_50	6.67576e-20	0.975287	Spearman's rank correlation rho	897.5457@14.09
1000_50	1.89483e-18	0.968522	Spearman's rank correlation rho	899.565@15.28
1000_100	2.44375e-12	0.941357	Spearman's rank correlation rho	103.0985@0.69
1000_100	5.04618e-12	0.937435	Spearman's rank correlation rho	103.0995@0.69
1000_100	6.11728e-11	0.921746	Spearman's rank correlation rho	161.1062@0.74
1000_100	1.63908e-05	0.749164	Spearman's rank correlation rho	286.0844@0.74
1000_100	1.9713e-13	0.953124	Spearman's rank correlation rho	295.0553@0.75
1000_100	4.17154e-06	0.780542	Spearman's rank correlation rho	298.0864@0.72
1000_100	3.50191e-05	0.729552	Spearman's rank correlation rho	392.1503@0.73
1000_100	6.11728e-11	0.921746	Spearman's rank correlation rho	730.601@13.9
1000_100	2.52316e-09	0.890367	Spearman's rank correlation rho	781.5628@14.07
1000_100	7.52057e-15	0.964891	Spearman's rank correlation rho	786.6616@17.31
1000_100	4.26528e-16	0.972736	Spearman's rank correlation rho	805.5679@13.36
1000_100	2.44375e-12	0.941357	Spearman's rank correlation rho	807.5778@14.09
1000_100	2.49365e-14	0.960969	Spearman's rank correlation rho	810.658@16.56
1000_100	4.62394e-10	0.906057	Spearman's rank correlation rho	178.0978@0.74
1000_100	1.5774e-06	0.800154	Spearman's rank correlation rho	220.0133@0.7
1000_100	1.05268e-10	0.917824	Spearman's rank correlation rho	257.1035@0.71
1000_100	6.11728e-11	0.921746	Spearman's rank correlation rho	265.9954@0.87
1000_100	3.70565e-09	0.886445	Spearman's rank correlation rho	279.084@0.7
1000_100	2.60527e-05	0.737397	Spearman's rank correlation rho	303.2933@1.16
1000_100	8.4864e-06	0.764853	Spearman's rank correlation rho	331.323@1.54
1000_100	1.9713e-13	0.953124	Spearman's rank correlation rho	495.3371@2.47
1000_100	1.9713e-13	0.953124	Spearman's rank correlation rho	537.5152@13.23
1000_100	4.17154e-06	0.780542	Spearman's rank correlation rho	610.3869@0.82
1000_100	2.49365e-14	0.960969	Spearman's rank correlation rho	647.6223@18.51
1000_100	7.52057e-15	0.964891	Spearman's rank correlation rho	702.5708@12.04
1000_100	2.49365e-14	0.960969	Spearman's rank correlation rho	705.5356@12.19
1000_100	7.52057e-15	0.964891	Spearman's rank correlation rho	731.5402@12.98
1000_100	1.9713e-13	0.953124	Spearman's rank correlation rho	733.5613@13.95
1000_100	4.87179e-13	0.949202	Spearman's rank correlation rho	734.566@13.94
1000_100	7.52057e-15	0.964891	Spearman's rank correlation rho	745.5968@15.62
1000_100	1.9713e-13	0.953124	Spearman's rank correlation rho	747.5237@14.4
1000_100	4.26528e-16	0.972736	Spearman's rank correlation rho	757.566@13.46
1000_100	9.95832e-12	0.933513	Spearman's rank correlation rho	759.5777@14.54
1000_100	2.49365e-14	0.960969	Spearman's rank correlation rho	759.5785@13.53
1000_100	2.49365e-14	0.960969	Spearman's rank correlation rho	759.5952@14.54
1000_100	4.87179e-13	0.949202	Spearman's rank correlation rho	761.5913@15.68
1000_100	7.52057e-15	0.964891	Spearman's rank correlation rho	765.5605@14.48
1000_100	4.26528e-16	0.972736	Spearman's rank correlation rho	767.5861@14.68
1000_100	1.96301e-15	0.968814	Spearman's rank correlation rho	779.5486@12.49
1000_100	7.28624e-17	0.976658	Spearman's rank correlation rho	781.557@13.53
1000_100	1.96301e-15	0.968814	Spearman's rank correlation rho	781.5633@12.91
1000_100	2.03015e-07	0.835455	Spearman's rank correlation rho	783.5781@14.09
1000_100	4.87179e-13	0.949202	Spearman's rank correlation rho	785.5955@15.21
1000_100	1.12394e-12	0.94528	Spearman's rank correlation rho	787.6073@16.23
1000_100	7.35719e-14	0.957047	Spearman's rank correlation rho	792.5318@12.03
1000_100	7.35719e-14	0.957047	Spearman's rank correlation rho	795.5791@14.41
1000_100	4.87179e-13	0.949202	Spearman's rank correlation rho	805.563@12.96
1000_100	7.25639e-10	0.902134	Spearman's rank correlation rho	809.5894@15.28
1000_100	5.04618e-12	0.937435	Spearman's rank correlation rho	809.5938@14.84
1000_100	1.9713e-13	0.953124	Spearman's rank correlation rho	812.6782@17.51
1000_100	4.87179e-13	0.949202	Spearman's rank correlation rho	814.6936@18.8
1000_100	4.87179e-13	0.949202	Spearman's rank correlation rho	823.5357@13.95
1000_100	1.9713e-13	0.953124	Spearman's rank correlation rho	833.5944@15.12
1000_100	1.9713e-13	0.953124	Spearman's rank correlation rho	835.6079@15.67
1000_100	4.26528e-16	0.972736	Spearman's rank correlation rho	847.535@13.45
1000_100	1.9713e-13	0.953124	Spearman's rank correlation rho	849.5494@14.54
1000_100	4.87179e-13	0.949202	Spearman's rank correlation rho	851.5661@15.68
1000_100	1.96301e-15	0.968814	Spearman's rank correlation rho	871.5197@13.52
1000_100	4.26528e-16	0.972736	Spearman's rank correlation rho	871.5355@13.52
1000_100	7.52057e-15	0.964891	Spearman's rank correlation rho	873.549@14.08
1000_100	7.35719e-14	0.957047	Spearman's rank correlation rho	875.5635@15.21
1000_100	9.95832e-12	0.933513	Spearman's rank correlation rho	877.5819@16.21
1000_100	2.49365e-14	0.960969	Spearman's rank correlation rho	897.5457@14.09
1000_100	4.87179e-13	0.949202	Spearman's rank correlation rho	899.565@15.28
1000_250	1.28524e-07	0.891902	Spearman's rank correlation rho	103.0985@0.69
1000_250	2.32859e-07	0.884146	Spearman's rank correlation rho	103.0995@0.69
1000_250	1.28524e-07	0.891902	Spearman's rank correlation rho	161.1062@0.74
1000_250	6.01177e-06	0.829856	Spearman's rank correlation rho	178.0978@0.74
1000_250	5.87528e-05	0.775567	Spearman's rank correlation rho	220.0133@0.7
1000_250	2.7e-06	0.845368	Spearman's rank correlation rho	257.1035@0.71
1000_250	6.87563e-09	0.922924	Spearman's rank correlation rho	265.9954@0.87
1000_250	1.58313e-08	0.915169	Spearman's rank correlation rho	295.0553@0.75
1000_250	0.000331977	0.721277	Spearman's rank correlation rho	352.3358@3.33
1000_250	1.58313e-08	0.915169	Spearman's rank correlation rho	537.5152@13.23
1000_250	2.72452e-09	0.93068	Spearman's rank correlation rho	647.6223@18.51
1000_250	9.6381e-10	0.938436	Spearman's rank correlation rho	702.5708@12.04
1000_250	2.72452e-09	0.93068	Spearman's rank correlation rho	705.5356@12.19
1000_250	1.75053e-06	0.853123	Spearman's rank correlation rho	730.601@13.9
1000_250	9.6381e-10	0.938436	Spearman's rank correlation rho	731.5402@12.98
1000_250	1.58313e-08	0.915169	Spearman's rank correlation rho	733.5613@13.95
1000_250	3.37963e-08	0.907413	Spearman's rank correlation rho	734.566@13.94
1000_250	9.6381e-10	0.938436	Spearman's rank correlation rho	745.5968@15.62
1000_250	1.58313e-08	0.915169	Spearman's rank correlation rho	747.5237@14.4
1000_250	7.48439e-11	0.953947	Spearman's rank correlation rho	757.566@13.46
1000_250	4.05141e-07	0.87639	Spearman's rank correlation rho	759.5777@14.54
1000_250	2.72452e-09	0.93068	Spearman's rank correlation rho	759.5785@13.53
1000_250	2.72452e-09	0.93068	Spearman's rank correlation rho	759.5952@14.54
1000_250	3.37963e-08	0.907413	Spearman's rank correlation rho	761.5913@15.68
1000_250	7.48439e-11	0.953947	Spearman's rank correlation rho	767.5861@14.68
1000_250	2.95204e-10	0.946191	Spearman's rank correlation rho	779.5486@12.49
1000_250	1.46451e-11	0.961703	Spearman's rank correlation rho	781.557@13.53
1000_250	3.27894e-05	0.791078	Spearman's rank correlation rho	781.5628@14.07
1000_250	2.95204e-10	0.946191	Spearman's rank correlation rho	781.5633@12.91
1000_250	3.37963e-08	0.907413	Spearman's rank correlation rho	785.5955@15.21
1000_250	9.6381e-10	0.938436	Spearman's rank correlation rho	786.6616@17.31
1000_250	6.77107e-08	0.899657	Spearman's rank correlation rho	787.6073@16.23
1000_250	6.87563e-09	0.922924	Spearman's rank correlation rho	792.5318@12.03
1000_250	6.87563e-09	0.922924	Spearman's rank correlation rho	795.5791@14.41
1000_250	3.37963e-08	0.907413	Spearman's rank correlation rho	805.563@12.96
1000_250	7.48439e-11	0.953947	Spearman's rank correlation rho	805.5679@13.36
1000_250	1.28524e-07	0.891902	Spearman's rank correlation rho	807.5778@14.09
1000_250	1.28524e-07	0.891902	Spearman's rank correlation rho	809.5894@15.28
1000_250	2.32859e-07	0.884146	Spearman's rank correlation rho	809.5938@14.84
1000_250	2.72452e-09	0.93068	Spearman's rank correlation rho	810.658@16.56
1000_250	1.58313e-08	0.915169	Spearman's rank correlation rho	812.6782@17.51
1000_250	3.37963e-08	0.907413	Spearman's rank correlation rho	814.6936@18.8
1000_250	3.37963e-08	0.907413	Spearman's rank correlation rho	823.5357@13.95
1000_250	1.58313e-08	0.915169	Spearman's rank correlation rho	833.5944@15.12
1000_250	7.48439e-11	0.953947	Spearman's rank correlation rho	847.535@13.45
1000_250	1.58313e-08	0.915169	Spearman's rank correlation rho	849.5494@14.54
1000_250	3.37963e-08	0.907413	Spearman's rank correlation rho	851.5661@15.68
1000_250	2.95204e-10	0.946191	Spearman's rank correlation rho	871.5197@13.52
1000_250	7.48439e-11	0.953947	Spearman's rank correlation rho	871.5355@13.52
1000_250	9.6381e-10	0.938436	Spearman's rank correlation rho	873.549@14.08
1000_250	6.87563e-09	0.922924	Spearman's rank correlation rho	875.5635@15.21
1000_250	2.72452e-09	0.93068	Spearman's rank correlation rho	897.5457@14.09
1000_250	3.37963e-08	0.907413	Spearman's rank correlation rho	899.565@15.28
1000_250	0.000507351	0.705766	Spearman's rank correlation rho	94.0406@1.01
1000_250	0.000507351	0.705766	Spearman's rank correlation rho	1055.6198@1.17
1000_250	2.7e-06	0.845368	Spearman's rank correlation rho	1068.6804@2.5
1000_250	4.41478e-05	0.783322	Spearman's rank correlation rho	148.0654@0.79
1000_250	4.41478e-05	0.783322	Spearman's rank correlation rho	279.084@0.7
1000_250	4.41478e-05	0.783322	Spearman's rank correlation rho	448.3116@5.57
1000_250	1.58313e-08	0.915169	Spearman's rank correlation rho	495.3371@2.47
1000_250	0.00041178	0.713521	Spearman's rank correlation rho	610.3869@0.82
1000_250	9.6381e-10	0.938436	Spearman's rank correlation rho	765.5605@14.48
1000_250	9.6381e-10	0.938436	Spearman's rank correlation rho	778.6644@1.82
1000_250	0.000166442	0.744544	Spearman's rank correlation rho	818.525@16.41
1000_250	1.58313e-08	0.915169	Spearman's rank correlation rho	835.6079@15.67
1000_250	0.000130102	0.7523	Spearman's rank correlation rho	850.6307@11.64
1000_250	0.000331977	0.721277	Spearman's rank correlation rho	867.5154@1.62
1000_250	4.05141e-07	0.87639	Spearman's rank correlation rho	877.5819@16.21
1000_250	6.80234e-07	0.868635	Spearman's rank correlation rho	995.5979@1.45
1000_500	0.000411635	0.793725	Spearman's rank correlation rho	103.0985@0.69
1000_500	0.000692783	0.774827	Spearman's rank correlation rho	103.0995@0.69
1000_500	7.32998e-07	0.926013	Spearman's rank correlation rho	148.0654@0.79
1000_500	0.00111315	0.755929	Spearman's rank correlation rho	161.1062@0.74
1000_500	0.00256673	0.718132	Spearman's rank correlation rho	178.0978@0.74
1000_500	7.32998e-07	0.926013	Spearman's rank correlation rho	265.9954@0.87
1000_500	0.000231454	0.812624	Spearman's rank correlation rho	295.0553@0.75
1000_500	0.000692783	0.774827	Spearman's rank correlation rho	298.0864@0.72
1000_500	0.000121727	0.831522	Spearman's rank correlation rho	352.3358@3.33
1000_500	0.00256673	0.718132	Spearman's rank correlation rho	362.1369@0.74
1000_500	0.00256673	0.718132	Spearman's rank correlation rho	406.326@1.55
1000_500	2.56936e-05	0.869318	Spearman's rank correlation rho	426.2231@0.85
1000_500	3.06913e-06	0.907115	Spearman's rank correlation rho	448.3116@5.57
1000_500	0.00171935	0.737031	Spearman's rank correlation rho	484.1588@0.86
1000_500	5.89385e-05	0.85042	Spearman's rank correlation rho	647.6223@18.51
1000_500	2.56936e-05	0.869318	Spearman's rank correlation rho	745.5968@15.62
1000_500	0.000231454	0.812624	Spearman's rank correlation rho	747.5237@14.4
1000_500	0.00256673	0.718132	Spearman's rank correlation rho	759.5777@14.54
1000_500	3.06913e-06	0.907115	Spearman's rank correlation rho	767.5861@14.68
1000_500	9.75954e-06	0.888217	Spearman's rank correlation rho	779.5486@12.49
1000_500	9.75954e-06	0.888217	Spearman's rank correlation rho	781.5633@12.91
1000_500	0.000692783	0.774827	Spearman's rank correlation rho	781.7163@23.91
1000_500	2.56936e-05	0.869318	Spearman's rank correlation rho	786.6616@17.31
1000_500	0.000411635	0.793725	Spearman's rank correlation rho	805.563@12.96
1000_500	3.06913e-06	0.907115	Spearman's rank correlation rho	805.5679@13.36
1000_500	0.00111315	0.755929	Spearman's rank correlation rho	807.5778@14.09
1000_500	5.89385e-05	0.85042	Spearman's rank correlation rho	809.5894@15.28
1000_500	0.00171935	0.737031	Spearman's rank correlation rho	809.5938@14.84
1000_500	5.89385e-05	0.85042	Spearman's rank correlation rho	810.658@16.56
1000_500	0.000411635	0.793725	Spearman's rank correlation rho	814.6936@18.8
1000_500	0.000231454	0.812624	Spearman's rank correlation rho	833.5944@15.12
1000_500	0.00111315	0.755929	Spearman's rank correlation rho	1055.6198@1.17
1000_500	0.000411635	0.793725	Spearman's rank correlation rho	1068.6804@2.5
1000_500	0.00111315	0.755929	Spearman's rank correlation rho	114.068@0.74
1000_500	0.00256673	0.718132	Spearman's rank correlation rho	140.0837@0.76
1000_500	3.06913e-06	0.907115	Spearman's rank correlation rho	464.3093@3.9
1000_500	0.000231454	0.812624	Spearman's rank correlation rho	495.3371@2.47
1000_500	0.000231454	0.812624	Spearman's rank correlation rho	537.5152@13.23
1000_500	0.000231454	0.812624	Spearman's rank correlation rho	610.3869@0.82
1000_500	2.56936e-05	0.869318	Spearman's rank correlation rho	702.5708@12.04
1000_500	5.89385e-05	0.85042	Spearman's rank correlation rho	705.5356@12.19
1000_500	2.56936e-05	0.869318	Spearman's rank correlation rho	731.5402@12.98
1000_500	0.000231454	0.812624	Spearman's rank correlation rho	733.5613@13.95
1000_500	0.000411635	0.793725	Spearman's rank correlation rho	734.566@13.94
1000_500	3.06913e-06	0.907115	Spearman's rank correlation rho	757.566@13.46
1000_500	5.89385e-05	0.85042	Spearman's rank correlation rho	759.5785@13.53
1000_500	5.89385e-05	0.85042	Spearman's rank correlation rho	759.5952@14.54
1000_500	0.000411635	0.793725	Spearman's rank correlation rho	761.5913@15.68
1000_500	2.56936e-05	0.869318	Spearman's rank correlation rho	765.5605@14.48
1000_500	3.06913e-06	0.907115	Spearman's rank correlation rho	778.6644@1.82
1000_500	7.32998e-07	0.926013	Spearman's rank correlation rho	781.557@13.53
1000_500	0.000411635	0.793725	Spearman's rank correlation rho	785.5955@15.21
1000_500	0.000692783	0.774827	Spearman's rank correlation rho	787.6073@16.23
1000_500	0.000121727	0.831522	Spearman's rank correlation rho	792.5318@12.03
1000_500	0.000121727	0.831522	Spearman's rank correlation rho	795.5791@14.41
1000_500	5.89385e-05	0.85042	Spearman's rank correlation rho	807.5798@13.85
1000_500	0.000231454	0.812624	Spearman's rank correlation rho	812.6782@17.51
1000_500	0.000411635	0.793725	Spearman's rank correlation rho	823.5357@13.95
1000_500	0.000231454	0.812624	Spearman's rank correlation rho	835.6079@15.67
1000_500	3.06913e-06	0.907115	Spearman's rank correlation rho	847.535@13.45
1000_500	0.000231454	0.812624	Spearman's rank correlation rho	849.5494@14.54
1000_500	0.000692783	0.774827	Spearman's rank correlation rho	850.6307@11.64
1000_500	0.000411635	0.793725	Spearman's rank correlation rho	851.5661@15.68
1000_500	0.00171935	0.737031	Spearman's rank correlation rho	867.5154@1.62
1000_500	9.75954e-06	0.888217	Spearman's rank correlation rho	871.5197@13.52
1000_500	3.06913e-06	0.907115	Spearman's rank correlation rho	871.5355@13.52
1000_500	2.56936e-05	0.869318	Spearman's rank correlation rho	873.549@14.08
1000_500	0.000121727	0.831522	Spearman's rank correlation rho	875.5635@15.21
1000_500	0.00256673	0.718132	Spearman's rank correlation rho	877.5819@16.21
1000_500	5.89385e-05	0.85042	Spearman's rank correlation rho	897.5457@14.09
1000_500	0.000411635	0.793725	Spearman's rank correlation rho	899.565@15.28
1000_500	0.000231454	0.812624	Spearman's rank correlation rho	995.5979@1.45
