# Supplementary material for: Establishing an untargeted lipidomics workflow for cellular analysis: insights into endothelial cell function in anaphylaxis
Source: Front Immunol. 2026 Mar 4;17:1711640. doi: 10.3389/fimmu.2026.1711640 (PMC12997047; doi:10.3389/fimmu.2026.1711640)
Supplement: Supplementary file 15 [file Table2.xlsx]

## Sheet: Sheet1
Supplementary Table 2. Spearman correlations between the chemical signal abundance and the cell count at different cell count intervals (p-value < 0.05 and ρ ≥ 0.7) for CD3+ cells in ESI- mode.
Interval	Correlation p-value	Correlation ρ	Method	Chemical Signal
250_50	0.00171935	0.737031	Spearman's rank correlation rho	135.8897@0.74
250_50	0.00256673	0.718132	Spearman's rank correlation rho	135.9033@0.74
250_50	5.89385e-05	0.85042	Spearman's rank correlation rho	748.5626@12.38
500_50	4.41478e-05	0.783322	Spearman's rank correlation rho	242.0983@0.67
500_50	2.72452e-09	0.93068	Spearman's rank correlation rho	748.5626@12.38
500_100	0.000692783	0.774827	Spearman's rank correlation rho	242.0983@0.67
500_100	5.89385e-05	0.85042	Spearman's rank correlation rho	748.5626@12.38
750_50	3.50191e-05	0.729552	Spearman's rank correlation rho	161.8566@0.74
750_50	3.02433e-05	0.733474	Spearman's rank correlation rho	196.8274@0.74
750_50	2.60527e-05	0.737397	Spearman's rank correlation rho	198.9022@0.82
750_50	2.60811e-07	0.831532	Spearman's rank correlation rho	135.8897@0.74
750_50	4.22542e-07	0.823688	Spearman's rank correlation rho	135.9033@0.74
750_50	4.66107e-05	0.721707	Spearman's rank correlation rho	206.8567@0.8
750_50	6.95563e-08	0.851144	Spearman's rank correlation rho	242.0983@0.67
750_50	3.32965e-07	0.82761	Spearman's rank correlation rho	351.2164@0.92
750_50	1.88791e-11	0.92959	Spearman's rank correlation rho	748.5626@12.38
750_100	0.000166442	0.744544	Spearman's rank correlation rho	135.8897@0.74
750_100	0.000211149	0.736788	Spearman's rank correlation rho	135.9033@0.74
750_100	0.000166442	0.744544	Spearman's rank correlation rho	161.8566@0.74
750_100	0.000130102	0.7523	Spearman's rank correlation rho	196.8274@0.74
750_100	0.000100791	0.760055	Spearman's rank correlation rho	206.8567@0.8
750_100	6.01177e-06	0.829856	Spearman's rank correlation rho	242.0983@0.67
750_100	1.2412e-05	0.814345	Spearman's rank correlation rho	351.2164@0.92
750_100	0.000166442	0.744544	Spearman's rank correlation rho	569.3679@3.92
750_100	6.80234e-07	0.868635	Spearman's rank correlation rho	748.5626@12.38
750_250	0.00256673	0.718132	Spearman's rank correlation rho	1010.3512@4.37
750_250	0.00256673	0.718132	Spearman's rank correlation rho	242.0983@0.67
750_250	0.00256673	0.718132	Spearman's rank correlation rho	256.2395@4.37
750_250	0.00256673	0.718132	Spearman's rank correlation rho	410.3132@8.79
750_250	0.00111315	0.755929	Spearman's rank correlation rho	443.1693@4.37
750_250	0.000121727	0.831522	Spearman's rank correlation rho	450.1865@2.31
750_250	0.00256673	0.718132	Spearman's rank correlation rho	534.4532@4.37
750_250	0.000231454	0.812624	Spearman's rank correlation rho	569.3679@3.92
750_250	0.00256673	0.718132	Spearman's rank correlation rho	596.4195@4.37
750_250	0.00256673	0.718132	Spearman's rank correlation rho	738.4077@4.37
750_250	0.000411635	0.793725	Spearman's rank correlation rho	748.5626@12.38
750_250	0.00111315	0.755929	Spearman's rank correlation rho	408.2971@7.89
750_250	0.00171935	0.737031	Spearman's rank correlation rho	420.1812@3.96
750_250	0.00256673	0.718132	Spearman's rank correlation rho	420.1813@3.69
1000_50	2.85505e-06	0.740767	Spearman's rank correlation rho	161.8566@0.74
1000_50	3.04205e-07	0.783612	Spearman's rank correlation rho	196.8274@0.74
1000_50	1.6544e-06	0.752042	Spearman's rank correlation rho	198.9022@0.82
1000_50	4.47326e-07	0.776847	Spearman's rank correlation rho	135.8897@0.74
1000_50	7.57376e-08	0.806162	Spearman's rank correlation rho	135.9033@0.74
1000_50	2.04033e-07	0.790377	Spearman's rank correlation rho	206.8567@0.8
1000_50	1.78023e-07	0.792632	Spearman's rank correlation rho	242.0983@0.67
1000_50	4.47326e-07	0.776847	Spearman's rank correlation rho	351.2164@0.92
1000_50	1.37976e-05	0.704687	Spearman's rank correlation rho	446.2011@0.89
1000_50	5.30431e-06	0.727237	Spearman's rank correlation rho	569.3679@3.92
1000_50	3.26112e-12	0.909892	Spearman's rank correlation rho	748.5626@12.38
1000_100	8.03419e-05	0.706018	Spearman's rank correlation rho	135.9033@0.74
1000_100	8.4864e-06	0.764853	Spearman's rank correlation rho	196.8274@0.74
1000_100	4.66107e-05	0.721707	Spearman's rank correlation rho	290.9215@0.84
1000_100	2.35622e-06	0.792309	Spearman's rank correlation rho	206.8567@0.8
1000_100	4.66107e-05	0.721707	Spearman's rank correlation rho	242.0983@0.67
1000_100	1.18659e-05	0.757008	Spearman's rank correlation rho	569.3679@3.92
1000_100	9.19258e-08	0.847222	Spearman's rank correlation rho	748.5626@12.38
1000_250	0.000507351	0.705766	Spearman's rank correlation rho	206.8567@0.8
1000_250	0.000265751	0.729033	Spearman's rank correlation rho	569.3679@3.92
1000_250	0.000166442	0.744544	Spearman's rank correlation rho	748.5626@12.38
