# Supplementary material for: Establishing an untargeted lipidomics workflow for cellular analysis: insights into endothelial cell function in anaphylaxis
Source: Front Immunol. 2026 Mar 4;17:1711640. doi: 10.3389/fimmu.2026.1711640 (PMC12997047; doi:10.3389/fimmu.2026.1711640)
Supplement: Supplementary file 16 [file Table3.xlsx]

## Sheet: Sheet1
Supplementary Table 3. Spearman correlations between the chemical signal abundance and the cell count at different cell count intervals (p-value < 0.05 and ρ ≥ 0.7) for HMVEC-d in ESI+ mode.
Interval	Correlation p-value	Correlation ρ	Method	Chemical Signal
75_25	0.0112014	0.790569	Spearman's rank correlation rho	103.985@0.85
75_25	0.0232372	0.737865	Spearman's rank correlation rho	152.1214@3.3
75_25	0.0232372	0.737865	Spearman's rank correlation rho	1593.1771@11.65
75_25	9.58459e-05	0.948683	Spearman's rank correlation rho	331.3233@1.61
75_25	0.0232372	0.737865	Spearman's rank correlation rho	689.5343@7.01
75_25	9.58459e-05	0.948683	Spearman's rank correlation rho	702.5799@12
75_25	0.0232372	0.737865	Spearman's rank correlation rho	709.5034@5.38
75_25	0.0112014	0.790569	Spearman's rank correlation rho	713.5359@6.47
75_25	0.0232372	0.737865	Spearman's rank correlation rho	777.5671@11.57
75_25	0.0232372	0.737865	Spearman's rank correlation rho	811.6077@11.5
75_25	0.0112014	0.790569	Spearman's rank correlation rho	825.6245@11.64
75_25	0.0232372	0.737865	Spearman's rank correlation rho	917.5944@11.6
75_25	9.58459e-05	0.948683	Spearman's rank correlation rho	95.9977@0.98
75_25	0.00107822	0.895979	Spearman's rank correlation rho	243.2561@1.27
75_25	0.00107822	0.895979	Spearman's rank correlation rho	287.2822@1.56
75_25	9.58459e-05	0.948683	Spearman's rank correlation rho	287.2822@1.88
75_25	0.00428975	0.843274	Spearman's rank correlation rho	301.298@2.37
75_25	0.00428975	0.843274	Spearman's rank correlation rho	303.2806@1.64
75_25	9.58459e-05	0.948683	Spearman's rank correlation rho	303.2926@1.19
75_25	0.0112014	0.790569	Spearman's rank correlation rho	307.2747@1.39
75_25	0.0232372	0.737865	Spearman's rank correlation rho	462.4676@1.38
75_25	0.0112014	0.790569	Spearman's rank correlation rho	666.5205@12.01
75_25	0.0112014	0.790569	Spearman's rank correlation rho	691.4555@5.86
75_25	0.00428975	0.843274	Spearman's rank correlation rho	693.4714@6.21
75_25	0.0112014	0.790569	Spearman's rank correlation rho	707.4879@5.27
75_25	0.0112014	0.790569	Spearman's rank correlation rho	709.5043@5.83
75_25	0.0112014	0.790569	Spearman's rank correlation rho	711.521@5.98
75_25	0.00428975	0.843274	Spearman's rank correlation rho	737.5378@6.09
75_25	0.00428975	0.843274	Spearman's rank correlation rho	737.5382@6.09
75_25	0.00428975	0.843274	Spearman's rank correlation rho	866.5098@5
75_25	0.0232372	0.737865	Spearman's rank correlation rho	867.551@11.59
75_25	0.0112014	0.790569	Spearman's rank correlation rho	892.6178@11.99
75_25	0.0112014	0.790569	Spearman's rank correlation rho	910.4728@5
75_25	0.0112014	0.790569	Spearman's rank correlation rho	919.6414@11.99
100_25	0.00292729	0.7773	Spearman's rank correlation rho	1107.7632@11.78
100_25	0.00292729	0.7773	Spearman's rank correlation rho	1133.777@11.78
100_25	0.00292729	0.7773	Spearman's rank correlation rho	1310.8415@11.61
100_25	0.00292729	0.7773	Spearman's rank correlation rho	1336.8569@11.62
100_25	0.00292729	0.7773	Spearman's rank correlation rho	1513.1412@11.51
100_25	0.00292729	0.7773	Spearman's rank correlation rho	1549.1993@11.56
100_25	0.00292729	0.7773	Spearman's rank correlation rho	1565.172@11.58
100_25	0.00182809	0.798892	Spearman's rank correlation rho	1593.1771@11.65
100_25	0.00656002	0.734117	Spearman's rank correlation rho	185.9877@0.85
100_25	0.000293719	0.863667	Spearman's rank correlation rho	199.2299@1.2
100_25	2.25486e-06	0.950034	Spearman's rank correlation rho	243.2561@1.27
100_25	0.00182809	0.798892	Spearman's rank correlation rho	253.9755@0.84
100_25	2.25486e-06	0.950034	Spearman's rank correlation rho	287.2822@1.56
100_25	1.30926e-05	0.928442	Spearman's rank correlation rho	301.298@2.37
100_25	1.30926e-05	0.928442	Spearman's rank correlation rho	303.2806@1.64
100_25	0.000128806	0.885259	Spearman's rank correlation rho	307.2747@1.39
100_25	0.00107698	0.820484	Spearman's rank correlation rho	328.309@1.94
100_25	0.00107698	0.820484	Spearman's rank correlation rho	331.3233@1.61
100_25	0.000293719	0.863667	Spearman's rank correlation rho	333.324@2.8
100_25	0.000589697	0.842075	Spearman's rank correlation rho	335.3037@1.98
100_25	0.00292729	0.7773	Spearman's rank correlation rho	427.3662@3.3
100_25	0.00292729	0.7773	Spearman's rank correlation rho	446.4971@1.38
100_25	0.000128806	0.885259	Spearman's rank correlation rho	462.4676@1.38
100_25	0.00292729	0.7773	Spearman's rank correlation rho	523.3642@3.5
100_25	0.00182809	0.798892	Spearman's rank correlation rho	565.4467@5.52
100_25	0.00292729	0.7773	Spearman's rank correlation rho	577.5757@12.02
100_25	0.00292729	0.7773	Spearman's rank correlation rho	605.6089@12.32
100_25	0.000589697	0.842075	Spearman's rank correlation rho	611.5525@11.98
100_25	0.00656002	0.734117	Spearman's rank correlation rho	615.2899@2.64
100_25	0.00107698	0.820484	Spearman's rank correlation rho	616.5054@11.99
100_25	0.00182809	0.798892	Spearman's rank correlation rho	619.5819@12.03
100_25	0.00292729	0.7773	Spearman's rank correlation rho	631.6258@12.31
100_25	0.000589697	0.842075	Spearman's rank correlation rho	633.5331@11.68
100_25	0.00292729	0.7773	Spearman's rank correlation rho	633.6386@12.63
100_25	0.00292729	0.7773	Spearman's rank correlation rho	637.5631@12.02
100_25	0.00292729	0.7773	Spearman's rank correlation rho	643.3202@3.51
100_25	0.00292729	0.7773	Spearman's rank correlation rho	645.6035@12.06
100_25	0.00292729	0.7773	Spearman's rank correlation rho	647.6217@12.29
100_25	0.00182809	0.798892	Spearman's rank correlation rho	649.5038@6.18
100_25	0.000589697	0.842075	Spearman's rank correlation rho	659.5492@11.66
100_25	0.00446968	0.755709	Spearman's rank correlation rho	661.5655@12
100_25	0.000589697	0.842075	Spearman's rank correlation rho	663.52@6.83
100_25	0.000589697	0.842075	Spearman's rank correlation rho	663.5203@6.84
100_25	4.71531e-05	0.90685	Spearman's rank correlation rho	666.5205@12.01
100_25	0.00107698	0.820484	Spearman's rank correlation rho	667.4574@6.07
100_25	0.00292729	0.7773	Spearman's rank correlation rho	673.6294@12.32
100_25	0.000589697	0.842075	Spearman's rank correlation rho	676.5496@6.49
100_25	0.00292729	0.7773	Spearman's rank correlation rho	676.5761@11.75
100_25	0.000589697	0.842075	Spearman's rank correlation rho	677.4999@6.05
100_25	0.00182809	0.798892	Spearman's rank correlation rho	678.5924@12.01
100_25	0.00182809	0.798892	Spearman's rank correlation rho	685.5622@11.71
100_25	0.000589697	0.842075	Spearman's rank correlation rho	687.5806@12.01
100_25	0.00107698	0.820484	Spearman's rank correlation rho	689.5343@7.01
100_25	1.30926e-05	0.928442	Spearman's rank correlation rho	693.4714@6.21
100_25	0.00292729	0.7773	Spearman's rank correlation rho	700.5513@6.25
100_25	0.00182809	0.798892	Spearman's rank correlation rho	702.5674@7.37
100_25	0.00656002	0.734117	Spearman's rank correlation rho	702.568@7.37
100_25	1.38117e-07	0.971625	Spearman's rank correlation rho	702.5799@12
100_25	0.00107698	0.820484	Spearman's rank correlation rho	703.515@6.27
100_25	0.00292729	0.7773	Spearman's rank correlation rho	703.5154@6.27
100_25	0.00182809	0.798892	Spearman's rank correlation rho	705.5298@7.4
100_25	0.00182809	0.798892	Spearman's rank correlation rho	705.5309@7.4
100_25	4.71531e-05	0.90685	Spearman's rank correlation rho	707.4879@5.27
100_25	0.000128806	0.885259	Spearman's rank correlation rho	709.5034@5.38
100_25	0.00182809	0.798892	Spearman's rank correlation rho	709.5039@5.38
100_25	4.71531e-05	0.90685	Spearman's rank correlation rho	709.5043@5.83
100_25	4.71531e-05	0.90685	Spearman's rank correlation rho	711.521@5.98
100_25	4.71531e-05	0.90685	Spearman's rank correlation rho	713.5359@6.47
100_25	0.000589697	0.842075	Spearman's rank correlation rho	715.5487@7.38
100_25	0.00656002	0.734117	Spearman's rank correlation rho	716.5822@8.21
100_25	0.00107698	0.820484	Spearman's rank correlation rho	719.5462@8.25
100_25	0.00292729	0.7773	Spearman's rank correlation rho	729.57@11.91
100_25	0.00182809	0.798892	Spearman's rank correlation rho	730.598@9.3
100_25	0.000293719	0.863667	Spearman's rank correlation rho	733.5046@5.63
100_25	0.00182809	0.798892	Spearman's rank correlation rho	733.5622@9.33_1
100_25	0.00656002	0.734117	Spearman's rank correlation rho	733.5926@11.6
100_25	1.30926e-05	0.928442	Spearman's rank correlation rho	737.5378@6.09
100_25	1.30926e-05	0.928442	Spearman's rank correlation rho	737.5382@6.09
100_25	0.00292729	0.7773	Spearman's rank correlation rho	745.5635@11.72
100_25	0.00182809	0.798892	Spearman's rank correlation rho	747.5194@8.83
100_25	0.00292729	0.7773	Spearman's rank correlation rho	747.614@11.86
100_25	0.00292729	0.7773	Spearman's rank correlation rho	751.5508@11.51
100_25	0.000293719	0.863667	Spearman's rank correlation rho	755.5453@6.8
100_25	0.00292729	0.7773	Spearman's rank correlation rho	758.6268@11.52
100_25	0.00292729	0.7773	Spearman's rank correlation rho	759.5777@9.57
100_25	0.00182809	0.798892	Spearman's rank correlation rho	759.5796@11.97
100_25	0.00292729	0.7773	Spearman's rank correlation rho	761.5937@11.51
100_25	0.00292729	0.7773	Spearman's rank correlation rho	767.5816@9.69
100_25	0.00292729	0.7773	Spearman's rank correlation rho	771.6083@11.83
100_25	0.00292729	0.7773	Spearman's rank correlation rho	773.5955@12.02
100_25	0.00182809	0.798892	Spearman's rank correlation rho	775.6051@11.69
100_25	0.00292729	0.7773	Spearman's rank correlation rho	775.6054@11.69
100_25	0.00446968	0.755709	Spearman's rank correlation rho	775.6434@12.15
100_25	0.00182809	0.798892	Spearman's rank correlation rho	777.5671@11.57
100_25	0.00656002	0.734117	Spearman's rank correlation rho	779.5837@11.86
100_25	0.00292729	0.7773	Spearman's rank correlation rho	784.6443@11.55
100_25	0.00107698	0.820484	Spearman's rank correlation rho	785.5565@5.59
100_25	0.00292729	0.7773	Spearman's rank correlation rho	786.6621@11.98
100_25	0.00292729	0.7773	Spearman's rank correlation rho	787.6097@11.6
100_25	0.000589697	0.842075	Spearman's rank correlation rho	789.6256@11.96
100_25	0.00292729	0.7773	Spearman's rank correlation rho	798.6606@11.82
100_25	0.00107698	0.820484	Spearman's rank correlation rho	800.6765@12.12
100_25	0.00292729	0.7773	Spearman's rank correlation rho	801.6206@11.82
100_25	0.00107698	0.820484	Spearman's rank correlation rho	803.5828@11.93
100_25	0.00292729	0.7773	Spearman's rank correlation rho	807.5783@8.06
100_25	0.00107698	0.820484	Spearman's rank correlation rho	810.5962@8.91
100_25	0.00292729	0.7773	Spearman's rank correlation rho	810.6451@11.67
100_25	0.00292729	0.7773	Spearman's rank correlation rho	810.6608@11.67
100_25	0.000589697	0.842075	Spearman's rank correlation rho	811.5711@5.71
100_25	0.00656002	0.734117	Spearman's rank correlation rho	811.6077@11.5
100_25	0.00292729	0.7773	Spearman's rank correlation rho	812.6776@11.97
100_25	0.00292729	0.7773	Spearman's rank correlation rho	813.625@11.66
100_25	0.00292729	0.7773	Spearman's rank correlation rho	815.6406@11.97
100_25	0.00292729	0.7773	Spearman's rank correlation rho	817.5656@11.66
100_25	0.00446968	0.755709	Spearman's rank correlation rho	829.5006@11.47
100_25	0.00182809	0.798892	Spearman's rank correlation rho	829.6977@12.4
100_25	0.00107698	0.820484	Spearman's rank correlation rho	831.4795@5.97
100_25	0.00292729	0.7773	Spearman's rank correlation rho	837.6248@11.52
100_25	0.000589697	0.842075	Spearman's rank correlation rho	838.69@12.01
100_25	0.000589697	0.842075	Spearman's rank correlation rho	841.5569@11.87
100_25	0.00182809	0.798892	Spearman's rank correlation rho	841.6549@11.99
100_25	0.00107698	0.820484	Spearman's rank correlation rho	849.6611@11.96
100_25	0.00292729	0.7773	Spearman's rank correlation rho	849.6732@11.97
100_25	0.00292729	0.7773	Spearman's rank correlation rho	852.6759@12.87
100_25	0.00292729	0.7773	Spearman's rank correlation rho	863.6377@11.53
100_25	0.00292729	0.7773	Spearman's rank correlation rho	865.656@11.87
100_25	1.30926e-05	0.928442	Spearman's rank correlation rho	866.5098@5
100_25	0.00292729	0.7773	Spearman's rank correlation rho	875.6755@11.98
100_25	0.00656002	0.734117	Spearman's rank correlation rho	877.6924@12.17
100_25	0.00292729	0.7773	Spearman's rank correlation rho	891.6794@11.98
100_25	0.00292729	0.7773	Spearman's rank correlation rho	933.731@11.98
100_25	0.00292729	0.7773	Spearman's rank correlation rho	103.985@0.85
100_25	0.00182809	0.798892	Spearman's rank correlation rho	1178.7883@1.55
100_25	0.000589697	0.842075	Spearman's rank correlation rho	166.0264@4.42
100_25	0.00292729	0.7773	Spearman's rank correlation rho	213.246@1.38
100_25	0.00182809	0.798892	Spearman's rank correlation rho	227.2613@1.64
100_25	0.00292729	0.7773	Spearman's rank correlation rho	241.2768@2.01
100_25	0.00656002	0.734117	Spearman's rank correlation rho	266.1148@0.98
100_25	0.00182809	0.798892	Spearman's rank correlation rho	278.1517@4.42
100_25	1.38117e-07	0.971625	Spearman's rank correlation rho	287.2822@1.88
100_25	0.00292729	0.7773	Spearman's rank correlation rho	299.2823@2.19
100_25	0.00292729	0.7773	Spearman's rank correlation rho	303.2926@1.19
100_25	0.00292729	0.7773	Spearman's rank correlation rho	371.3059@1.62
100_25	0.00656002	0.734117	Spearman's rank correlation rho	386.1729@0.98
100_25	0.00292729	0.7773	Spearman's rank correlation rho	390.2817@4.42
100_25	0.00292729	0.7773	Spearman's rank correlation rho	399.3348@2.41
100_25	0.00182809	0.798892	Spearman's rank correlation rho	415.3503@1.8
100_25	0.000589697	0.842075	Spearman's rank correlation rho	665.4413@5.46
100_25	4.71531e-05	0.90685	Spearman's rank correlation rho	691.4555@5.86
100_25	0.00656002	0.734117	Spearman's rank correlation rho	753.5698@11.75
100_25	0.00656002	0.734117	Spearman's rank correlation rho	814.6931@12.25
100_25	0.000293719	0.863667	Spearman's rank correlation rho	835.1614@11.98
100_25	0.00931136	0.712525	Spearman's rank correlation rho	867.551@11.59
100_25	4.71531e-05	0.90685	Spearman's rank correlation rho	892.6178@11.99
100_25	4.71531e-05	0.90685	Spearman's rank correlation rho	910.4728@5
100_25	0.00656002	0.734117	Spearman's rank correlation rho	919.6414@11.99
100_25	1.38117e-07	0.971625	Spearman's rank correlation rho	95.9977@0.98
100_50	0.00428975	0.843274	Spearman's rank correlation rho	1134.76@1.58
100_50	9.58459e-05	0.948683	Spearman's rank correlation rho	1178.7883@1.55
100_50	0.0112014	0.790569	Spearman's rank correlation rho	253.9755@0.84
100_50	9.58459e-05	0.948683	Spearman's rank correlation rho	287.2822@1.88
100_50	0.00428975	0.843274	Spearman's rank correlation rho	301.298@2.37
100_50	0.0232372	0.737865	Spearman's rank correlation rho	307.2747@1.39
100_50	0.0112014	0.790569	Spearman's rank correlation rho	335.9786@0.85
100_50	0.00428975	0.843274	Spearman's rank correlation rho	643.4452@1.16
100_50	0.0112014	0.790569	Spearman's rank correlation rho	666.5205@12.01
100_50	0.00428975	0.843274	Spearman's rank correlation rho	693.4714@6.21
100_50	9.58459e-05	0.948683	Spearman's rank correlation rho	702.5799@12
100_50	0.0112014	0.790569	Spearman's rank correlation rho	707.4879@5.27
100_50	0.0232372	0.737865	Spearman's rank correlation rho	709.5034@5.38
100_50	0.0112014	0.790569	Spearman's rank correlation rho	709.5043@5.83
100_50	0.0112014	0.790569	Spearman's rank correlation rho	711.521@5.98
100_50	0.0112014	0.790569	Spearman's rank correlation rho	713.5359@6.47
100_50	0.00428975	0.843274	Spearman's rank correlation rho	737.5378@6.09
100_50	0.00428975	0.843274	Spearman's rank correlation rho	737.5382@6.09
100_50	0.0112014	0.790569	Spearman's rank correlation rho	831.4795@5.97
100_50	0.00428975	0.843274	Spearman's rank correlation rho	866.5098@5
100_50	0.0112014	0.790569	Spearman's rank correlation rho	892.6178@11.99
100_50	0.0112014	0.790569	Spearman's rank correlation rho	910.4728@5
100_50	0.0232372	0.737865	Spearman's rank correlation rho	1073.705@1.6
100_50	0.00107822	0.895979	Spearman's rank correlation rho	243.2561@1.27
100_50	0.00107822	0.895979	Spearman's rank correlation rho	287.2822@1.56
100_50	0.00428975	0.843274	Spearman's rank correlation rho	303.2806@1.64
100_50	0.0112014	0.790569	Spearman's rank correlation rho	428.2193@1.11
100_50	0.0232372	0.737865	Spearman's rank correlation rho	462.4676@1.38
100_50	0.0112014	0.790569	Spearman's rank correlation rho	691.4555@5.86
100_50	9.58459e-05	0.948683	Spearman's rank correlation rho	95.9977@0.98
