# Supplementary material for: Establishing an untargeted lipidomics workflow for cellular analysis: insights into endothelial cell function in anaphylaxis
Source: Front Immunol. 2026 Mar 4;17:1711640. doi: 10.3389/fimmu.2026.1711640 (PMC12997047; doi:10.3389/fimmu.2026.1711640)
Supplement: Supplementary file 17 [file Table4.xlsx]

## Sheet: Sheet1
Supplementary Table 4. Spearman correlations between the chemical signal abundance and the cell count at different cell count intervals (p-value < 0.05 and ρ ≥ 0.7) for HMVEC-d in ESI- mode.
Interval	Correlation p-value	Correlation ρ	Method	Chemical Signal
75_25	0.00107822	0.895979	Spearman's rank correlation rho	1030.6661@12
75_25	0.0232372	0.737865	Spearman's rank correlation rho	1118.704@12.01
75_25	0.0112014	0.790569	Spearman's rank correlation rho	142.0241@0.86
75_25	0.00428975	0.843274	Spearman's rank correlation rho	284.2724@4.52
75_25	0.0232372	0.737865	Spearman's rank correlation rho	294.1826@0.96
75_25	0.00428975	0.843274	Spearman's rank correlation rho	312.303@5.37_1
75_25	9.58459e-05	0.948683	Spearman's rank correlation rho	323.2227@1.07
75_25	9.58459e-05	0.948683	Spearman's rank correlation rho	342.2286@4.51
75_25	0.0232372	0.737865	Spearman's rank correlation rho	352.259@4.51
75_25	0.0112014	0.790569	Spearman's rank correlation rho	388.1883@1.07
75_25	0.0112014	0.790569	Spearman's rank correlation rho	424.2344@4.52
75_25	0.0112014	0.790569	Spearman's rank correlation rho	442.2692@11.8
75_25	9.58459e-05	0.948683	Spearman's rank correlation rho	537.2595@2.93
75_25	0.0232372	0.737865	Spearman's rank correlation rho	557.3243@2.82
75_25	0.00428975	0.843274	Spearman's rank correlation rho	625.3137@2.82
75_25	0.0112014	0.790569	Spearman's rank correlation rho	639.3304@2.82
75_25	0.0112014	0.790569	Spearman's rank correlation rho	645.4726@7.18
75_25	0.0112014	0.790569	Spearman's rank correlation rho	657.2161@2.93
75_25	0.0112014	0.790569	Spearman's rank correlation rho	704.5613@12
75_25	0.0232372	0.737865	Spearman's rank correlation rho	726.5416@11.48
75_25	0.0112014	0.790569	Spearman's rank correlation rho	730.574@12.01
75_25	0.0112014	0.790569	Spearman's rank correlation rho	841.5838@7.88
75_25	0.0232372	0.737865	Spearman's rank correlation rho	860.5418@6.44
75_25	0.00107822	0.895979	Spearman's rank correlation rho	882.5716@11.87
75_25	0.0112014	0.790569	Spearman's rank correlation rho	891.521@11.73
75_25	0.0232372	0.737865	Spearman's rank correlation rho	903.6994@12.21
75_25	0.0112014	0.790569	Spearman's rank correlation rho	904.6414@12
75_25	0.0232372	0.737865	Spearman's rank correlation rho	905.5893@11.6
75_25	0.0112014	0.790569	Spearman's rank correlation rho	907.6709@11.85
75_25	0.0112014	0.790569	Spearman's rank correlation rho	909.568@11.72
75_25	0.00428975	0.843274	Spearman's rank correlation rho	911.5838@11.62
75_25	0.00107822	0.895979	Spearman's rank correlation rho	916.6054@4.82
75_25	0.0232372	0.737865	Spearman's rank correlation rho	957.6813@11.99
75_25	0.00428975	0.843274	Spearman's rank correlation rho	992.6596@12
75_25	0.0112014	0.790569	Spearman's rank correlation rho	1011.634@11.62
75_25	0.00428975	0.843274	Spearman's rank correlation rho	1036.7023@12
75_25	0.0112014	0.790569	Spearman's rank correlation rho	266.1553@1.28
75_25	9.58459e-05	0.948683	Spearman's rank correlation rho	324.114@1.29
75_25	0.0112014	0.790569	Spearman's rank correlation rho	338.3185@5.45
75_25	0.00107822	0.895979	Spearman's rank correlation rho	359.3023@3.25
75_25	0.0112014	0.790569	Spearman's rank correlation rho	531.3087@2.65
75_25	0.0112014	0.790569	Spearman's rank correlation rho	600.3271@2.93
75_25	0.0232372	0.737865	Spearman's rank correlation rho	619.4574@7.01
75_25	0.0112014	0.790569	Spearman's rank correlation rho	665.4418@5.46
75_25	9.58459e-05	0.948683	Spearman's rank correlation rho	691.4577@5.85
75_25	0.00107822	0.895979	Spearman's rank correlation rho	699.496@6.83
75_25	0.0232372	0.737865	Spearman's rank correlation rho	709.5255@6.82
75_25	0.0232372	0.737865	Spearman's rank correlation rho	723.541@6.83
75_25	0.0232372	0.737865	Spearman's rank correlation rho	726.5181@6.82
75_25	9.58459e-05	0.948683	Spearman's rank correlation rho	747.4458@5.47
75_25	9.58459e-05	0.948683	Spearman's rank correlation rho	757.5252@5.96
75_25	0.0112014	0.790569	Spearman's rank correlation rho	764.6036@8.01
75_25	0.00428975	0.843274	Spearman's rank correlation rho	771.5404@5.97
75_25	0.0112014	0.790569	Spearman's rank correlation rho	781.4794@9.25
75_25	0.0112014	0.790569	Spearman's rank correlation rho	781.4797@9.25
75_25	0.00428975	0.843274	Spearman's rank correlation rho	781.4987@6.84
75_25	9.58459e-05	0.948683	Spearman's rank correlation rho	791.528@6.82
75_25	0.0112014	0.790569	Spearman's rank correlation rho	806.5398@6.83
75_25	0.00428975	0.843274	Spearman's rank correlation rho	830.5437@11.74
75_25	9.58459e-05	0.948683	Spearman's rank correlation rho	835.4952@6
75_25	9.58459e-05	0.948683	Spearman's rank correlation rho	839.5272@5.96
75_25	9.58459e-05	0.948683	Spearman's rank correlation rho	853.5434@5.97
75_25	0.0232372	0.737865	Spearman's rank correlation rho	858.6809@11.97
75_25	0.0112014	0.790569	Spearman's rank correlation rho	866.51@5.02
75_25	0.00428975	0.843274	Spearman's rank correlation rho	903.6162@11.5
75_25	0.0232372	0.737865	Spearman's rank correlation rho	908.6287@12.26
75_25	9.58459e-05	0.948683	Spearman's rank correlation rho	924.4703@5.03
75_25	0.00428975	0.843274	Spearman's rank correlation rho	924.6653@12
75_25	0.0112014	0.790569	Spearman's rank correlation rho	940.6802@11.83
75_25	0.0112014	0.790569	Spearman's rank correlation rho	968.7099@12.11
100_25	0.00292729	0.7773	Spearman's rank correlation rho	1069.6742@6.68
100_25	0.00292729	0.7773	Spearman's rank correlation rho	1094.7992@5.6
100_25	0.000293719	0.863667	Spearman's rank correlation rho	1105.6719@6.69
100_25	0.00292729	0.7773	Spearman's rank correlation rho	1133.7784@11.78
100_25	0.00292729	0.7773	Spearman's rank correlation rho	1152.7114@5.6
100_25	0.00292729	0.7773	Spearman's rank correlation rho	1161.8116@12.05
100_25	0.00292729	0.7773	Spearman's rank correlation rho	1215.783@11.78
100_25	0.00292729	0.7773	Spearman's rank correlation rho	1324.8563@11.83
100_25	0.000589697	0.842075	Spearman's rank correlation rho	1336.8576@11.63
100_25	0.00292729	0.7773	Spearman's rank correlation rho	1457.0806@9.27
100_25	0.00292729	0.7773	Spearman's rank correlation rho	1509.1117@9.58
100_25	0.00292729	0.7773	Spearman's rank correlation rho	1513.1433@11.49
100_25	0.00292729	0.7773	Spearman's rank correlation rho	1543.094@11.47
100_25	0.000293719	0.863667	Spearman's rank correlation rho	1682.3624@11.98
100_25	0.00107698	0.820484	Spearman's rank correlation rho	200.1775@1.95
100_25	0.00446968	0.755709	Spearman's rank correlation rho	270.2559@4.13
100_25	0.00292729	0.7773	Spearman's rank correlation rho	300.2299@1.14
100_25	1.30926e-05	0.928442	Spearman's rank correlation rho	312.303@5.37_1
100_25	0.00182809	0.798892	Spearman's rank correlation rho	320.2705@4.02
100_25	0.00446968	0.755709	Spearman's rank correlation rho	324.3027@4.99
100_25	0.00182809	0.798892	Spearman's rank correlation rho	336.3029@4.8
100_25	0.000293719	0.863667	Spearman's rank correlation rho	3370.7461@11.98
100_25	4.71531e-05	0.90685	Spearman's rank correlation rho	338.3185@5.45
100_25	1.38117e-07	0.971625	Spearman's rank correlation rho	342.2286@4.51
100_25	0.00656002	0.734117	Spearman's rank correlation rho	360.3026@4.52
100_25	0.00292729	0.7773	Spearman's rank correlation rho	364.3341@5.69
100_25	0.00292729	0.7773	Spearman's rank correlation rho	366.3498@6.62
100_25	0.00292729	0.7773	Spearman's rank correlation rho	422.1627@1.19
100_25	0.00292729	0.7773	Spearman's rank correlation rho	434.2622@4.51
100_25	0.000293719	0.863667	Spearman's rank correlation rho	448.2774@4.51
100_25	0.00107698	0.820484	Spearman's rank correlation rho	450.182@1.09
100_25	0.00107698	0.820484	Spearman's rank correlation rho	493.3514@4.69
100_25	0.00182809	0.798892	Spearman's rank correlation rho	537.2595@2.93
100_25	0.00292729	0.7773	Spearman's rank correlation rho	569.5017@7.35
100_25	0.00292729	0.7773	Spearman's rank correlation rho	621.3375@3.51
100_25	0.00292729	0.7773	Spearman's rank correlation rho	628.5342@11.95
100_25	0.00182809	0.798892	Spearman's rank correlation rho	630.5102@11.99
100_25	0.00292729	0.7773	Spearman's rank correlation rho	637.5996@12.03
100_25	0.00107698	0.820484	Spearman's rank correlation rho	641.3441@3.51
100_25	4.71531e-05	0.90685	Spearman's rank correlation rho	645.4726@7.18
100_25	0.00292729	0.7773	Spearman's rank correlation rho	645.6@12.06
100_25	0.00292729	0.7773	Spearman's rank correlation rho	647.6207@12.3
100_25	0.00292729	0.7773	Spearman's rank correlation rho	651.5045@9.26
100_25	0.00292729	0.7773	Spearman's rank correlation rho	651.5785@11.69
100_25	0.00931136	0.712525	Spearman's rank correlation rho	653.5963@12.01
100_25	0.00292729	0.7773	Spearman's rank correlation rho	654.5446@11.99
100_25	0.00292729	0.7773	Spearman's rank correlation rho	656.5126@12.03
100_25	4.71531e-05	0.90685	Spearman's rank correlation rho	657.2161@2.93
100_25	0.00656002	0.734117	Spearman's rank correlation rho	663.6165@12.15
100_25	0.00107698	0.820484	Spearman's rank correlation rho	665.6308@12.32
100_25	0.00292729	0.7773	Spearman's rank correlation rho	667.4579@6.07
100_25	0.00292729	0.7773	Spearman's rank correlation rho	669.5838@12.16
100_25	0.00292729	0.7773	Spearman's rank correlation rho	672.5894@12.18
100_25	0.00182809	0.798892	Spearman's rank correlation rho	673.5734@12.17
100_25	0.00656002	0.734117	Spearman's rank correlation rho	676.5428@11.83
100_25	0.00292729	0.7773	Spearman's rank correlation rho	676.5432@12.26
100_25	0.00292729	0.7773	Spearman's rank correlation rho	678.5015@11.67
100_25	0.00107698	0.820484	Spearman's rank correlation rho	679.6093@12.04
100_25	0.00292729	0.7773	Spearman's rank correlation rho	680.5579@12.04
100_25	0.00292729	0.7773	Spearman's rank correlation rho	685.6126@12.3
100_25	0.00182809	0.798892	Spearman's rank correlation rho	688.5291@11.66
100_25	0.00292729	0.7773	Spearman's rank correlation rho	691.6478@12.32
100_25	0.00292729	0.7773	Spearman's rank correlation rho	693.6259@12.16
100_25	0.00292729	0.7773	Spearman's rank correlation rho	693.6636@12.64
100_25	0.00107698	0.820484	Spearman's rank correlation rho	696.5544@11.83
100_25	0.00107698	0.820484	Spearman's rank correlation rho	696.5586@12.03
100_25	0.00182809	0.798892	Spearman's rank correlation rho	701.4658@6.96
100_25	0.00292729	0.7773	Spearman's rank correlation rho	701.5348@11.38
100_25	0.000128806	0.885259	Spearman's rank correlation rho	704.5613@12
100_25	0.00292729	0.7773	Spearman's rank correlation rho	705.6275@12.06
100_25	0.00292729	0.7773	Spearman's rank correlation rho	707.6432@12.29
100_25	0.00292729	0.7773	Spearman's rank correlation rho	708.6014@12.07
100_25	0.00292729	0.7773	Spearman's rank correlation rho	710.6181@12.3
100_25	0.00292729	0.7773	Spearman's rank correlation rho	715.5499@11.73
100_25	0.00292729	0.7773	Spearman's rank correlation rho	717.4322@7.04
100_25	0.000589697	0.842075	Spearman's rank correlation rho	717.5305@10.12
100_25	0.000293719	0.863667	Spearman's rank correlation rho	720.5532@11.67
100_25	0.00292729	0.7773	Spearman's rank correlation rho	721.6554@12.44
100_25	0.00182809	0.798892	Spearman's rank correlation rho	724.5902@12.12
100_25	0.000589697	0.842075	Spearman's rank correlation rho	726.5416@11.48
100_25	0.00292729	0.7773	Spearman's rank correlation rho	729.5673@11.92
100_25	0.00931136	0.712525	Spearman's rank correlation rho	730.4521@6.08
100_25	0.00107698	0.820484	Spearman's rank correlation rho	730.574@12.01
100_25	0.00292729	0.7773	Spearman's rank correlation rho	732.5962@12.19
100_25	0.00292729	0.7773	Spearman's rank correlation rho	733.6534@12.33
100_25	0.00292729	0.7773	Spearman's rank correlation rho	734.5561@6.62
100_25	0.00292729	0.7773	Spearman's rank correlation rho	734.5562@6.01
100_25	0.00292729	0.7773	Spearman's rank correlation rho	736.6295@12.31
100_25	0.00292729	0.7773	Spearman's rank correlation rho	738.5439@7.38
100_25	0.00292729	0.7773	Spearman's rank correlation rho	746.5576@6.23
100_25	0.000293719	0.863667	Spearman's rank correlation rho	751.5364@7.38
100_25	0.000589697	0.842075	Spearman's rank correlation rho	751.5521@11.5
100_25	0.00107698	0.820484	Spearman's rank correlation rho	752.4359@6.08
100_25	0.00292729	0.7773	Spearman's rank correlation rho	757.5253@8.23
100_25	0.00292729	0.7773	Spearman's rank correlation rho	759.6058@12.29
100_25	0.00292729	0.7773	Spearman's rank correlation rho	761.6139@12.3
100_25	0.00292729	0.7773	Spearman's rank correlation rho	765.432@6.07
100_25	0.00292729	0.7773	Spearman's rank correlation rho	765.5678@11.64
100_25	0.00292729	0.7773	Spearman's rank correlation rho	765.5683@11.66
100_25	0.000589697	0.842075	Spearman's rank correlation rho	769.525@5.83
100_25	0.00292729	0.7773	Spearman's rank correlation rho	773.5354@9.07
100_25	0.00292729	0.7773	Spearman's rank correlation rho	777.5519@7.72
100_25	0.00931136	0.712525	Spearman's rank correlation rho	777.5678@11.58
100_25	0.00292729	0.7773	Spearman's rank correlation rho	779.566@9.29
100_25	0.00292729	0.7773	Spearman's rank correlation rho	779.5673@8.24
100_25	0.000589697	0.842075	Spearman's rank correlation rho	779.5863@11.86
100_25	0.00292729	0.7773	Spearman's rank correlation rho	785.6255@12.04
100_25	0.00292729	0.7773	Spearman's rank correlation rho	787.4119@6.08
100_25	0.00292729	0.7773	Spearman's rank correlation rho	790.6203@9.28
100_25	0.000589697	0.842075	Spearman's rank correlation rho	797.5713@11.49
100_25	0.00292729	0.7773	Spearman's rank correlation rho	800.5426@7.35
100_25	0.00292729	0.7773	Spearman's rank correlation rho	803.5669@8.07
100_25	0.00656002	0.734117	Spearman's rank correlation rho	805.5969@11.94
100_25	4.71531e-05	0.90685	Spearman's rank correlation rho	806.5398@6.83
100_25	0.00292729	0.7773	Spearman's rank correlation rho	807.5986@11.51
100_25	0.00292729	0.7773	Spearman's rank correlation rho	809.596@11.8
100_25	0.00292729	0.7773	Spearman's rank correlation rho	823.6101@11.95
100_25	0.00292729	0.7773	Spearman's rank correlation rho	833.6298@12.18
100_25	0.00292729	0.7773	Spearman's rank correlation rho	837.5427@11.86
100_25	0.000293719	0.863667	Spearman's rank correlation rho	840.4933@4.76
100_25	0.000589697	0.842075	Spearman's rank correlation rho	841.5838@7.88
100_25	0.00292729	0.7773	Spearman's rank correlation rho	842.509@5.13
100_25	0.000293719	0.863667	Spearman's rank correlation rho	843.5393@11.73
100_25	0.00292729	0.7773	Spearman's rank correlation rho	843.6784@12.02
100_25	0.00292729	0.7773	Spearman's rank correlation rho	858.5251@6.18
100_25	0.000589697	0.842075	Spearman's rank correlation rho	858.6809@11.97
100_25	0.00656002	0.734117	Spearman's rank correlation rho	86.0152@1.16
100_25	0.00292729	0.7773	Spearman's rank correlation rho	860.6953@12.12
100_25	0.00292729	0.7773	Spearman's rank correlation rho	861.5862@11.86
100_25	0.00107698	0.820484	Spearman's rank correlation rho	861.647@11.83
100_25	0.00446968	0.755709	Spearman's rank correlation rho	866.5707@7.34
100_25	0.00292729	0.7773	Spearman's rank correlation rho	868.5237@5.22
100_25	0.00292729	0.7773	Spearman's rank correlation rho	869.6938@12.01
100_25	0.00292729	0.7773	Spearman's rank correlation rho	871.629@11.19
100_25	0.000293719	0.863667	Spearman's rank correlation rho	872.5554@5.97
100_25	0.00182809	0.798892	Spearman's rank correlation rho	873.571@7.7
100_25	0.00292729	0.7773	Spearman's rank correlation rho	873.644@11.68
100_25	0.000589697	0.842075	Spearman's rank correlation rho	875.6789@11.98
100_25	0.00931136	0.712525	Spearman's rank correlation rho	877.5817@11.67
100_25	2.25486e-06	0.950034	Spearman's rank correlation rho	882.5716@11.87
100_25	0.00292729	0.7773	Spearman's rank correlation rho	886.7097@12.11
100_25	0.00656002	0.734117	Spearman's rank correlation rho	888.7265@12.41
100_25	0.000589697	0.842075	Spearman's rank correlation rho	899.658@11.81
100_25	0.00107698	0.820484	Spearman's rank correlation rho	901.6776@12
100_25	0.00182809	0.798892	Spearman's rank correlation rho	903.6994@12.21
100_25	0.00292729	0.7773	Spearman's rank correlation rho	904.6414@12
100_25	0.00931136	0.712525	Spearman's rank correlation rho	909.568@11.72
100_25	0.00292729	0.7773	Spearman's rank correlation rho	909.6839@11.94
100_25	0.00182809	0.798892	Spearman's rank correlation rho	910.5558@6.45
100_25	0.00107698	0.820484	Spearman's rank correlation rho	915.6143@11.6
100_25	1.38117e-07	0.971625	Spearman's rank correlation rho	924.4703@5.03
100_25	0.00292729	0.7773	Spearman's rank correlation rho	931.7237@12.5
100_25	0.00446968	0.755709	Spearman's rank correlation rho	932.6714@12.26
100_25	0.00182809	0.798892	Spearman's rank correlation rho	957.6813@11.99
100_25	0.00931136	0.712525	Spearman's rank correlation rho	968.7099@12.11
100_25	0.00292729	0.7773	Spearman's rank correlation rho	986.4632@5.03
100_25	0.00446968	0.755709	Spearman's rank correlation rho	992.6596@12
100_25	0.000589697	0.842075	Spearman's rank correlation rho	1012.4664@5.03
100_25	0.00292729	0.7773	Spearman's rank correlation rho	1023.669@6.68
100_25	0.000293719	0.863667	Spearman's rank correlation rho	1138.8672@11.98
100_25	0.00292729	0.7773	Spearman's rank correlation rho	1226.7482@6.31
100_25	0.00656002	0.734117	Spearman's rank correlation rho	1302.7432@3.5
100_25	0.00107698	0.820484	Spearman's rank correlation rho	1418.8599@11.63
100_25	0.00292729	0.7773	Spearman's rank correlation rho	1529.116@11.54
100_25	0.00292729	0.7773	Spearman's rank correlation rho	1539.1588@11.56
100_25	0.00292729	0.7773	Spearman's rank correlation rho	1565.1738@11.59
100_25	0.00284587	0.778663	Spearman's rank correlation rho	1589.1187@7.43
100_25	0.00292729	0.7773	Spearman's rank correlation rho	1635.2358@11.61
100_25	0.000128806	0.885259	Spearman's rank correlation rho	266.1553@1.28
100_25	1.30926e-05	0.928442	Spearman's rank correlation rho	284.2724@4.52
100_25	0.000128806	0.885259	Spearman's rank correlation rho	294.1826@0.96
100_25	0.000589697	0.842075	Spearman's rank correlation rho	296.2716@4.25
100_25	0.00107698	0.820484	Spearman's rank correlation rho	310.2872@4.6
100_25	0.000293719	0.863667	Spearman's rank correlation rho	314.1966@3.71
100_25	0.000128806	0.885259	Spearman's rank correlation rho	324.114@1.29
100_25	0.00446968	0.755709	Spearman's rank correlation rho	348.2877@4.51
100_25	0.000128806	0.885259	Spearman's rank correlation rho	352.259@4.51
100_25	0.000293719	0.863667	Spearman's rank correlation rho	352.334@5.98
100_25	0.00292729	0.7773	Spearman's rank correlation rho	362.3183@5.04
100_25	0.00656002	0.734117	Spearman's rank correlation rho	369.2644@1.09
100_25	0.00182809	0.798892	Spearman's rank correlation rho	374.3073@4.13
100_25	0.00292729	0.7773	Spearman's rank correlation rho	380.2593@4.51
100_25	0.00107698	0.820484	Spearman's rank correlation rho	388.3335@5.24
100_25	0.00656002	0.734117	Spearman's rank correlation rho	404.2291@4.52
100_25	4.71531e-05	0.90685	Spearman's rank correlation rho	424.2344@4.52
100_25	0.00292729	0.7773	Spearman's rank correlation rho	484.4125@7.36
100_25	0.00107698	0.820484	Spearman's rank correlation rho	525.3062@2.96
100_25	0.00182809	0.798892	Spearman's rank correlation rho	530.4708@11.9
100_25	0.000589697	0.842075	Spearman's rank correlation rho	559.34@3.51
100_25	0.00292729	0.7773	Spearman's rank correlation rho	569.369@3.51
100_25	0.00292729	0.7773	Spearman's rank correlation rho	581.5021@7.68
100_25	0.00292729	0.7773	Spearman's rank correlation rho	595.518@7.7
100_25	0.000293719	0.863667	Spearman's rank correlation rho	600.3267@2.93
100_25	4.71531e-05	0.90685	Spearman's rank correlation rho	600.3271@2.93
100_25	0.000128806	0.885259	Spearman's rank correlation rho	619.4574@7.01
100_25	0.00292729	0.7773	Spearman's rank correlation rho	639.3304@2.82
100_25	4.71531e-05	0.90685	Spearman's rank correlation rho	665.4418@5.46
100_25	0.00292729	0.7773	Spearman's rank correlation rho	667.4578@6.07
100_25	0.00531444	0.746219	Spearman's rank correlation rho	672.5278@4.51
100_25	0.00292729	0.7773	Spearman's rank correlation rho	686.5994@12.3
100_25	1.38117e-07	0.971625	Spearman's rank correlation rho	691.4577@5.85
100_25	0.000293719	0.863667	Spearman's rank correlation rho	693.473@6.2
100_25	2.25486e-06	0.950034	Spearman's rank correlation rho	699.496@6.83
100_25	0.00107698	0.820484	Spearman's rank correlation rho	707.5381@12.01
100_25	0.000128806	0.885259	Spearman's rank correlation rho	709.5255@6.82
100_25	0.000589697	0.842075	Spearman's rank correlation rho	720.5392@6.01
100_25	0.00292729	0.7773	Spearman's rank correlation rho	721.5041@7.99
100_25	0.000128806	0.885259	Spearman's rank correlation rho	723.541@6.83
100_25	0.000293719	0.863667	Spearman's rank correlation rho	725.4156@6.07
100_25	0.00446968	0.755709	Spearman's rank correlation rho	731.5457@11.35
100_25	0.00107698	0.820484	Spearman's rank correlation rho	732.6999@6.62
100_25	0.00292729	0.7773	Spearman's rank correlation rho	735.4451@6.07
100_25	0.00292729	0.7773	Spearman's rank correlation rho	745.5618@11.73
100_25	1.38117e-07	0.971625	Spearman's rank correlation rho	747.4458@5.47
100_25	0.000293719	0.863667	Spearman's rank correlation rho	748.5713@6.62
100_25	0.00292729	0.7773	Spearman's rank correlation rho	748.5727@7.33
100_25	0.00292729	0.7773	Spearman's rank correlation rho	749.4622@6.05
100_25	1.38117e-07	0.971625	Spearman's rank correlation rho	757.5252@5.96
100_25	0.00292729	0.7773	Spearman's rank correlation rho	760.5718@6.24
100_25	0.00931136	0.712525	Spearman's rank correlation rho	764.6036@8.01
100_25	0.000589697	0.842075	Spearman's rank correlation rho	765.5563@7.39
100_25	0.00292729	0.7773	Spearman's rank correlation rho	769.5399@9.28
100_25	1.30926e-05	0.928442	Spearman's rank correlation rho	771.5404@5.97
100_25	0.00292729	0.7773	Spearman's rank correlation rho	771.5785@11.77
100_25	0.00931136	0.712525	Spearman's rank correlation rho	772.5814@11.74
100_25	0.00292729	0.7773	Spearman's rank correlation rho	773.4615@5.9
100_25	0.00292729	0.7773	Spearman's rank correlation rho	775.5509@11.29
100_25	4.71531e-05	0.90685	Spearman's rank correlation rho	781.4794@9.25
100_25	4.71531e-05	0.90685	Spearman's rank correlation rho	781.4797@9.25
100_25	1.30926e-05	0.928442	Spearman's rank correlation rho	781.4987@6.84
100_25	0.00292729	0.7773	Spearman's rank correlation rho	783.5399@11.37
100_25	0.000293719	0.863667	Spearman's rank correlation rho	784.5699@7.35
100_25	0.00446968	0.755709	Spearman's rank correlation rho	791.528@6.82
100_25	0.00446968	0.755709	Spearman's rank correlation rho	803.521@11.73
100_25	0.00931136	0.712525	Spearman's rank correlation rho	805.5446@6.86
100_25	0.00656002	0.734117	Spearman's rank correlation rho	805.6182@11.25
100_25	0.00656002	0.734117	Spearman's rank correlation rho	811.5757@11.91
100_25	0.00292729	0.7773	Spearman's rank correlation rho	813.4181@6.08
100_25	0.00292729	0.7773	Spearman's rank correlation rho	817.4494@6.06
100_25	0.00292729	0.7773	Spearman's rank correlation rho	818.5098@5.2
100_25	0.00292729	0.7773	Spearman's rank correlation rho	818.6486@11.52
100_25	0.000293719	0.863667	Spearman's rank correlation rho	822.6353@11.99
100_25	0.000293719	0.863667	Spearman's rank correlation rho	823.5898@11.6
100_25	0.00292729	0.7773	Spearman's rank correlation rho	827.5655@11.73
100_25	0.00446968	0.755709	Spearman's rank correlation rho	830.5437@11.74
100_25	0.00292729	0.7773	Spearman's rank correlation rho	830.5739@7.33
100_25	0.00292729	0.7773	Spearman's rank correlation rho	830.5746@7.33
100_25	0.000589697	0.842075	Spearman's rank correlation rho	830.5747@6.61
100_25	0.00292729	0.7773	Spearman's rank correlation rho	831.4693@6.05
100_25	0.00292729	0.7773	Spearman's rank correlation rho	833.6131@11.6
100_25	1.38117e-07	0.971625	Spearman's rank correlation rho	835.4952@6
100_25	1.38117e-07	0.971625	Spearman's rank correlation rho	839.5272@5.96
100_25	0.00292729	0.7773	Spearman's rank correlation rho	841.5814@7.87
100_25	0.00107698	0.820484	Spearman's rank correlation rho	842.5808@7.33
100_25	0.000293719	0.863667	Spearman's rank correlation rho	844.5906@7.32
100_25	0.00182809	0.798892	Spearman's rank correlation rho	845.593@7.32
100_25	0.00292729	0.7773	Spearman's rank correlation rho	846.6805@11.99
100_25	0.00292729	0.7773	Spearman's rank correlation rho	847.6301@11.61
100_25	0.00292729	0.7773	Spearman's rank correlation rho	851.528@5.83
100_25	1.38117e-07	0.971625	Spearman's rank correlation rho	853.5434@5.97
100_25	0.00182809	0.798892	Spearman's rank correlation rho	856.6625@11.68
100_25	0.00292729	0.7773	Spearman's rank correlation rho	858.681@11.82
100_25	4.71531e-05	0.90685	Spearman's rank correlation rho	866.51@5.02
100_25	0.00182809	0.798892	Spearman's rank correlation rho	870.6815@11.69
100_25	0.00656002	0.734117	Spearman's rank correlation rho	872.5383@6.79
100_25	0.00292729	0.7773	Spearman's rank correlation rho	872.6984@11.98
100_25	0.00292729	0.7773	Spearman's rank correlation rho	884.5403@6.31
100_25	0.00107698	0.820484	Spearman's rank correlation rho	908.6287@12.26
100_25	0.00931136	0.712525	Spearman's rank correlation rho	924.6653@12
100_25	0.00292729	0.7773	Spearman's rank correlation rho	927.624@11.61
100_25	0.00656002	0.734117	Spearman's rank correlation rho	929.6323@11.61
100_25	0.000293719	0.863667	Spearman's rank correlation rho	934.4955@5.02
100_25	0.000293719	0.863667	Spearman's rank correlation rho	948.5127@5.03
100_25	0.00656002	0.734117	Spearman's rank correlation rho	952.686@11.99
100_25	0.00292729	0.7773	Spearman's rank correlation rho	954.7003@11.99
100_25	0.00656002	0.734117	Spearman's rank correlation rho	978.6986@12.26
100_50	0.0232372	0.737865	Spearman's rank correlation rho	266.1553@1.28
100_50	0.0112014	0.790569	Spearman's rank correlation rho	270.2559@4.13
100_50	0.00107822	0.895979	Spearman's rank correlation rho	312.303@5.37_1
100_50	0.0232372	0.737865	Spearman's rank correlation rho	324.114@1.29
100_50	0.0112014	0.790569	Spearman's rank correlation rho	324.2288@3.72
100_50	9.58459e-05	0.948683	Spearman's rank correlation rho	342.2286@4.51
100_50	0.0112014	0.790569	Spearman's rank correlation rho	424.2344@4.52
100_50	0.0112014	0.790569	Spearman's rank correlation rho	434.2622@4.51
100_50	9.58459e-05	0.948683	Spearman's rank correlation rho	448.2774@4.51
100_50	0.0112014	0.790569	Spearman's rank correlation rho	500.2195@1.12
100_50	0.0112014	0.790569	Spearman's rank correlation rho	590.5244@4.51
100_50	0.0112014	0.790569	Spearman's rank correlation rho	645.4726@7.18
100_50	0.0112014	0.790569	Spearman's rank correlation rho	657.2161@2.93
100_50	0.0112014	0.790569	Spearman's rank correlation rho	690.5645@4.51
100_50	0.00107822	0.895979	Spearman's rank correlation rho	699.496@6.83
100_50	0.0232372	0.737865	Spearman's rank correlation rho	704.5613@12
100_50	9.58459e-05	0.948683	Spearman's rank correlation rho	747.4458@5.47
100_50	0.00428975	0.843274	Spearman's rank correlation rho	771.5404@5.97
100_50	0.0112014	0.790569	Spearman's rank correlation rho	781.4794@9.25
100_50	0.0112014	0.790569	Spearman's rank correlation rho	781.4797@9.25
100_50	0.00428975	0.843274	Spearman's rank correlation rho	781.4987@6.84
100_50	0.0112014	0.790569	Spearman's rank correlation rho	806.5398@6.83
100_50	9.58459e-05	0.948683	Spearman's rank correlation rho	839.5272@5.96
100_50	9.58459e-05	0.948683	Spearman's rank correlation rho	853.5434@5.97
100_50	0.0232372	0.737865	Spearman's rank correlation rho	86.0152@1.16
100_50	0.00107822	0.895979	Spearman's rank correlation rho	882.5716@11.87
100_50	9.58459e-05	0.948683	Spearman's rank correlation rho	228.209@2.83
100_50	9.58459e-05	0.948683	Spearman's rank correlation rho	242.2247@3.28
100_50	0.0112014	0.790569	Spearman's rank correlation rho	256.2408@3.73
100_50	0.00428975	0.843274	Spearman's rank correlation rho	284.2724@4.52
100_50	9.58459e-05	0.948683	Spearman's rank correlation rho	294.1826@0.96
100_50	0.0232372	0.737865	Spearman's rank correlation rho	302.2458@3.72
100_50	0.0112014	0.790569	Spearman's rank correlation rho	314.1966@3.71
100_50	0.0112014	0.790569	Spearman's rank correlation rho	338.2435@3.72
100_50	0.0112014	0.790569	Spearman's rank correlation rho	338.3185@5.45
100_50	0.00428975	0.843274	Spearman's rank correlation rho	348.2877@4.51
100_50	0.0112014	0.790569	Spearman's rank correlation rho	352.259@4.51
100_50	0.00107822	0.895979	Spearman's rank correlation rho	366.2749@4.51
100_50	9.58459e-05	0.948683	Spearman's rank correlation rho	380.2593@4.51
100_50	0.00428975	0.843274	Spearman's rank correlation rho	404.2291@4.52
100_50	0.0112014	0.790569	Spearman's rank correlation rho	600.3271@2.93
100_50	0.0232372	0.737865	Spearman's rank correlation rho	619.4574@7.01
100_50	0.0112014	0.790569	Spearman's rank correlation rho	665.4418@5.46
100_50	0.0305536	0.714496	Spearman's rank correlation rho	672.5278@4.51
100_50	9.58459e-05	0.948683	Spearman's rank correlation rho	691.4577@5.85
100_50	0.0232372	0.737865	Spearman's rank correlation rho	709.5255@6.82
100_50	0.0232372	0.737865	Spearman's rank correlation rho	723.541@6.83
100_50	9.58459e-05	0.948683	Spearman's rank correlation rho	757.5252@5.96
100_50	9.58459e-05	0.948683	Spearman's rank correlation rho	835.4952@6
100_50	0.0112014	0.790569	Spearman's rank correlation rho	866.51@5.02
100_50	9.58459e-05	0.948683	Spearman's rank correlation rho	924.4703@5.03
