# Supplementary material for: Establishing an untargeted lipidomics workflow for cellular analysis: insights into endothelial cell function in anaphylaxis
Source: Front Immunol. 2026 Mar 4;17:1711640. doi: 10.3389/fimmu.2026.1711640 (PMC12997047; doi:10.3389/fimmu.2026.1711640)
Supplement: Supplementary file 18 [file Table5.xlsx]

## Sheet: Sheet1
Supplementary Table 5. Coefficient of variation (%CV) of selected non-endogenous internal standards (ISTD) in QC samples and cell curves. Each ISTD was used depending on their preferred ionization mode.
ISTD	ESI mode	%CV in QC	%CV in Cell curves
PC(15:0/18:1)	positive	6.37	27.78
PE(15:0/18:1)	positive	3.08	10.47
DG(15:0/18:1)	positive	6.48	11.02
PI(15:0/18:1)	negative	2.59	18.07
Cer(18:1/15:0)	negative	1.65	8.32
