# Supplementary material for: Establishing an untargeted lipidomics workflow for cellular analysis: insights into endothelial cell function in anaphylaxis
Source: Front Immunol. 2026 Mar 4;17:1711640. doi: 10.3389/fimmu.2026.1711640 (PMC12997047; doi:10.3389/fimmu.2026.1711640)
Supplement: Supplementary file 19 [file Table6.xlsx]

## Sheet: Table S6
Supplementary Table 6. Individual clinical characteristics of the enrolled patients suffering anaphylaxis.
Patient					Symptomsb						Tryptase		Treatmentc
No	Sex	Age	Grade	Mechanisma	C	M	G	R	N	CV	Acute	Basal	E	H1RA	H2RA	Cort	A	CB	GP
1	F	43	2	IgE	x			x			3.48	3.58	x	x		x
2	F	37	2	IgE	x		x	x			5.39	5.4	x	x		x
3	F	51	2	IgE	x					x	24.9	9.33	x	x		x
4	F	49	2	IgE	x		x				6.75	5.25	x	x	x	x	x
5	M	62	2	IgE	x	x		x			3.4	3.95	x	x		x
6	F	47	3	IgE	x	x	x	x	x	x	15.2	8.48	x	x		x
7	F	25	2	IgE	x	x			x		3.64	3.52	x	x		x
8	F	42	2	IgE	x			x			7.98	5.73		x		x
9	F	62	2	COX-1	x	x		x			3.71	3.33		x		x
10	M	40	2	COX-1	x		x	x			5.33	5.05	x	x		x		x
11	F	22	2	COX-1	x	x		x			2.9	2.22	x	x		x
12	F	36	2	COX-1	x	x	x	x			5.24	7.47	x	x		x
13	M	27	2	COX-1	x	x		x			2.83	2.72	x	x		x
14	M	28	2	COX-1	x	x		x			5.81	4.59	x	x		x
15	M	21	2	COX-1		x		x			4.9	3.51		x		x		x
16	M	48	2	COX-1	x	x	x	x			6.18	5.1	x	x		x
17	F	43	2	MRGPRX2	x		x				3.67	3.86		x		x			x
18	F	44	2	MRGPRX2	x	x	x	x			3.64	4.46	x	x		x
19	F	35	1	MRGPRX2	x						2.61	2.81		x		x
20	F	44	2	MRGPRX2	x	x		x			3.78	4.77	x	x		x
21	F	70	1	MRGPRX2	x						6.59	7.98		x		x
22	M	35	1	MRGPRX2	x	x					7.13	4.8	x	x		x
23	M	75	1	MRGPRX2	x						7.48	7.49		x		x
24	F	24	2	MRGPRX2	x			x			7.7	8.35		x		x
	a IgE, IgE-mediated iDHR; COX, COX-1 inhibitors-mediated iDHR; MRGPR2X, MRGPRX2-mediated iDHR.
	bC: cutaneous, M; mucosal, G; gastrointestinal, N; neurological, CV; cardiovascular.
	cE; epinephrine, H1RA; histamine 1 receptor antagonist, H2RA; histamine 2 receptor antagonist, Cort; corticosteroid, A; alkaloid, CB; cholinergic bronchodilator, GP; glucopeptide
