# Supplementary material for: Establishing an untargeted lipidomics workflow for cellular analysis: insights into endothelial cell function in anaphylaxis
Source: Front Immunol. 2026 Mar 4;17:1711640. doi: 10.3389/fimmu.2026.1711640 (PMC12997047; doi:10.3389/fimmu.2026.1711640)
Supplement: Supplementary file 20 [file Table7.xlsx]

## Sheet: Hoja1
Supplementary Table 7. ANOVA/Aligned-Rank Transform (ART) ANOVA statistical analyses result for all chemical signals that passed the QA in the sera patients/endothelial cell system. For each chemical signal identification, p-value and p-adj. value are reported for each factor examined (mechanism and time) and the interaction between them. Applied statistical test and ESI mode are also provided. p…
Chemical signal	Mechanism		Time		Interaction		method	ESI mode
	p-value	p-adj. value	p-value	p-adj. value	p-value	p-adj. value
1002.5697@2.3	0.82328	0.999312	0.651721	0.779378	0.615486	0.832074	ART ANOVA	negative
1011.634@11.62	0.234479	0.999312	0.354255	0.545007	0.49269	0.813341	ART ANOVA	negative
1012.4664@5.03	0.612941	0.999312	0.0149266	0.187671	0.914813	0.956021	ART ANOVA	negative
1023.669@6.68	0.813257	0.999312	0.0341669	0.187671	0.54835	0.813341	twoWayAnova	negative
1030.6661@12	0.867876	0.999312	0.787271	0.871407	0.55381	0.813341	ART ANOVA	negative
1036.7023@12	0.627091	0.999312	0.542524	0.696555	0.710129	0.8807	ART ANOVA	negative
1060.699@12.26	0.860079	0.999312	0.0200688	0.187671	0.217697	0.795507	twoWayAnova	negative
1069.6742@6.68	0.836259	0.999312	0.0557094	0.209815	0.528728	0.813341	twoWayAnova	negative
1094.7992@5.6	0.701061	0.999312	0.0101055	0.187671	0.444106	0.803533	ART ANOVA	negative
1105.6719@6.69	0.862492	0.999312	0.132176	0.304215	0.381788	0.795507	ART ANOVA	negative
1107.762@11.78	0.809521	0.999312	0.129824	0.301192	0.545425	0.813341	twoWayAnova	negative
1112.5578@1.76	0.676029	0.999312	0.692937	0.808659	0.414788	0.803533	ART ANOVA	negative
1118.704@12.01	0.481165	0.999312	0.235001	0.4181	0.110751	0.789161	twoWayAnova	negative
1121.7762@11.92	0.711786	0.999312	0.304969	0.500722	0.252134	0.795507	twoWayAnova	negative
1124.8536@11.98	0.813273	0.999312	0.884069	0.928889	0.830453	0.915708	ART ANOVA	negative
1133.7784@11.78	0.731572	0.999312	0.0873054	0.243748	0.715924	0.885315	twoWayAnova	negative
1135.7933@12.05	0.929639	0.999312	0.192748	0.382783	0.52567	0.813341	ART ANOVA	negative
1138.8672@11.98	0.784625	0.999312	0.559619	0.707144	0.476606	0.813341	ART ANOVA	negative
1152.7114@5.6	0.699522	0.999312	0.00927514	0.187671	0.212858	0.795507	ART ANOVA	negative
1158.587@3.62	0.872468	0.999312	0.261987	0.448238	0.65069	0.845427	ART ANOVA	negative
1161.8116@12.05	0.212714	0.999312	0.17307	0.35596	0.747186	0.898464	ART ANOVA	negative
1176.7823@7.87	0.782228	0.999312	0.563006	0.708338	0.88428	0.946278	ART ANOVA	negative
1176.7836@11.78	0.642727	0.999312	0.424346	0.615302	0.937145	0.972351	twoWayAnova	negative
1215.783@11.78	0.758075	0.999312	0.238749	0.420894	0.674533	0.857178	twoWayAnova	negative
1226.7482@6.31	0.836458	0.999312	0.0175725	0.187671	0.376336	0.795507	twoWayAnova	negative
1264.836@11.69	0.982983	0.999312	0.332001	0.527127	0.274057	0.795507	ART ANOVA	negative
1302.7432@3.5	0.835083	0.999312	0.200322	0.389889	0.357009	0.795507	ART ANOVA	negative
1324.8563@11.83	0.236636	0.999312	0.0412372	0.194637	0.397831	0.795507	twoWayAnova	negative
1336.8576@11.63	0.755837	0.999312	0.139503	0.313007	0.648888	0.845427	twoWayAnova	negative
1338.872@11.96	0.954919	0.999312	0.131299	0.3034	0.2688	0.795507	twoWayAnova	negative
1394.4666@2.93	0.941583	0.999312	0.101048	0.259327	0.675015	0.857178	ART ANOVA	negative
140.0143@1.13	0.640728	0.999312	0.73821	0.834623	0.0291423	0.58547	ART ANOVA	negative
1418.8599@11.63	0.491404	0.999312	0.539492	0.696555	0.344713	0.795507	twoWayAnova	negative
142.0241@0.86	0.326344	0.999312	0.732904	0.831868	0.708166	0.8807	twoWayAnova	negative
1420.8792@11.95	0.768169	0.999312	0.190174	0.381347	0.202496	0.795507	twoWayAnova	negative
1457.0806@9.27	0.686966	0.999312	0.0963403	0.254909	0.782661	0.905461	ART ANOVA	negative
146.1051@1.1	0.823816	0.999312	0.45796	0.635446	0.0292421	0.58547	ART ANOVA	negative
1509.1117@9.58	0.650196	0.999312	0.156968	0.333536	0.888876	0.947376	ART ANOVA	negative
1513.1433@11.49	0.94755	0.999312	0.170412	0.353231	0.560775	0.813341	twoWayAnova	negative
1529.116@11.54	0.922398	0.999312	0.0812306	0.240118	0.291053	0.795507	twoWayAnova	negative
1539.1588@11.56	0.890668	0.999312	0.0808898	0.240118	0.428246	0.803533	twoWayAnova	negative
1543.094@11.47	0.862325	0.999312	0.145987	0.319519	0.395113	0.795507	twoWayAnova	negative
1565.1738@11.59	0.665244	0.999312	0.237897	0.420672	0.628681	0.834405	ART ANOVA	negative
1589.1187@7.43	0.685566	0.999312	0.134448	0.307017	0.374797	0.795507	ART ANOVA	negative
1635.2358@11.61	0.92909	0.999312	0.140853	0.313007	0.78386	0.905461	twoWayAnova	negative
1682.3624@11.98	0.744726	0.999312	0.222489	0.403262	0.741835	0.898464	twoWayAnova	negative
1851.0846@11.86	0.498805	0.999312	0.754164	0.847703	0.439822	0.803533	twoWayAnova	negative
191.8647@0.98	0.848241	0.999312	0.351222	0.543223	0.563321	0.813341	ART ANOVA	negative
200.1775@1.95	0.434343	0.999312	0.335362	0.527127	0.751921	0.898464	ART ANOVA	negative
209.1048@1.32	0.817069	0.999312	0.925053	0.947934	0.303725	0.795507	twoWayAnova	negative
216.1683@1.1	0.753894	0.999312	0.843616	0.910913	0.776992	0.905461	ART ANOVA	negative
228.209@2.83	0.531768	0.999312	0.097587	0.254909	0.816209	0.910754	ART ANOVA	negative
238.0986@0.71	0.376163	0.999312	0.250855	0.43824	0.167295	0.795507	ART ANOVA	negative
242.2247@3.28	0.535438	0.999312	0.144891	0.31863	0.500758	0.813341	ART ANOVA	negative
249.9795@0.75	0.706454	0.999312	0.0480443	0.201925	0.198006	0.795507	twoWayAnova	negative
254.2246@3.09	0.918785	0.999312	0.428244	0.618324	0.22207	0.795507	ART ANOVA	negative
256.2038@1.11	0.922087	0.999312	0.118504	0.28169	0.0809558	0.752942	twoWayAnova	negative
256.2408@3.73	0.905662	0.999312	0.457868	0.635446	0.299734	0.795507	ART ANOVA	negative
260.1663@1.13	0.612552	0.999312	0.598413	0.738467	0.752738	0.898464	ART ANOVA	negative
266.1553@1.11	0.32784	0.999312	0.978631	0.989111	0.155482	0.795507	ART ANOVA	negative
266.1553@1.28	0.514628	0.999312	0.00230376	0.187671	0.595112	0.827538	ART ANOVA	negative
267.8109@0.71	0.949565	0.999312	0.4328	0.618324	0.861991	0.936245	ART ANOVA	negative
268.2401@3.48	0.511723	0.999312	0.373968	0.560162	0.0856797	0.752942	twoWayAnova	negative
269.8078@0.71	0.737113	0.999312	0.884758	0.928889	0.377519	0.795507	ART ANOVA	negative
270.2559@4.13	0.939059	0.999312	0.387342	0.568755	0.514642	0.813341	twoWayAnova	negative
278.1913@1.12	0.640833	0.999312	0.352834	0.544265	0.00930194	0.58547	ART ANOVA	negative
282.2561@3.88	0.613021	0.999312	0.210882	0.393285	0.222501	0.795507	twoWayAnova	negative
284.2719@11.73	0.512591	0.999312	0.584713	0.726555	0.431755	0.803533	twoWayAnova	negative
284.2724@4.52	0.778518	0.999312	0.617044	0.753757	0.564463	0.813341	ART ANOVA	negative
286.2135@1.09	0.276625	0.999312	0.687769	0.80587	0.030032	0.58547	twoWayAnova	negative
292.2087@1.1	0.770725	0.999312	0.468534	0.647023	0.0213046	0.58547	ART ANOVA	negative
294.1826@0.96	0.861471	0.999312	0.218091	0.40105	0.149809	0.795507	ART ANOVA	negative
294.1851@1.08	0.996441	0.999312	0.871847	0.924445	0.136475	0.795507	ART ANOVA	negative
296.0574@0.7	0.305359	0.999312	0.429108	0.618324	0.19434	0.795507	ART ANOVA	negative
296.1603@1.09	0.887047	0.999312	0.0989156	0.256121	0.0145146	0.58547	twoWayAnova	negative
296.2716@4.25	0.664851	0.999312	0.927665	0.948935	0.909995	0.952703	ART ANOVA	negative
298.1605@1.1	0.758659	0.999312	0.730137	0.831868	0.0553894	0.747113	ART ANOVA	negative
298.2509@3.31	0.451371	0.999312	0.0691596	0.221617	0.942085	0.975731	twoWayAnova	negative
298.2869@4.9	0.490848	0.999312	0.829689	0.90186	0.653467	0.846007	ART ANOVA	negative
300.2299@1.14	0.606278	0.999312	0.253456	0.439948	0.0652315	0.752942	ART ANOVA	negative
300.2657@1.83	0.873609	0.999312	0.37666	0.560162	0.0755491	0.752942	ART ANOVA	negative
302.2247@2.7	0.726823	0.999312	0.220276	0.401762	0.278122	0.795507	twoWayAnova	negative
302.2458@3.72	0.854009	0.999312	0.443602	0.625782	0.180954	0.795507	ART ANOVA	negative
304.2405@3.21	0.717894	0.999312	0.218132	0.40105	0.580207	0.820781	twoWayAnova	negative
306.2558@3.6	0.757521	0.999312	0.0813892	0.240118	0.75052	0.898464	twoWayAnova	negative
308.2717@4.1	0.684458	0.999312	0.0437816	0.194637	0.470403	0.813341	twoWayAnova	negative
310.2872@4.6	0.876344	0.999312	0.00718473	0.187671	0.305349	0.795507	ART ANOVA	negative
312.1762@1.1	0.692761	0.999312	0.664033	0.787606	0.0118357	0.58547	ART ANOVA	negative
312.303@5.37_1	0.683144	0.999312	0.310549	0.504534	0.277668	0.795507	twoWayAnova	negative
312.303@5.37_2	0.707984	0.999312	0.707695	0.817656	0.0148896	0.58547	ART ANOVA	negative
314.1966@3.71	0.701778	0.999312	0.604037	0.743825	0.212054	0.795507	ART ANOVA	negative
320.2387@1.1	0.668453	0.999312	0.315377	0.510947	0.0169117	0.58547	ART ANOVA	negative
320.2705@4.02	0.379794	0.999312	0.122778	0.288304	0.624233	0.832311	ART ANOVA	negative
323.2227@1.07	0.700843	0.999312	0.932262	0.951958	0.816625	0.910754	twoWayAnova	negative
324.114@1.29	0.807053	0.999312	0.0930106	0.253286	0.634106	0.837772	ART ANOVA	negative
324.2288@3.72	0.699978	0.999312	0.0940718	0.254909	0.19897	0.795507	twoWayAnova	negative
324.2329@1.1	0.638506	0.999312	0.537276	0.696125	0.0302829	0.58547	ART ANOVA	negative
324.3027@4.99	0.912081	0.999312	0.0143084	0.187671	0.559524	0.813341	ART ANOVA	negative
326.1929@1.1	0.78164	0.999312	0.332533	0.527127	0.0198464	0.58547	ART ANOVA	negative
328.2403@3.03	0.6509	0.999312	0.307772	0.502838	0.464228	0.813341	twoWayAnova	negative
330.2569@3.42	0.653184	0.999312	0.145032	0.31863	0.60029	0.827538	twoWayAnova	negative
332.2718@3.89	0.668806	0.999312	0.752052	0.846972	0.490034	0.813341	ART ANOVA	negative
334.214@1.1	0.65646	0.999312	0.703763	0.816365	0.0189811	0.58547	ART ANOVA	negative
334.2873@4.36	0.553236	0.999312	0.209306	0.392873	0.367252	0.795507	ART ANOVA	negative
336.3029@4.8	0.973312	0.999312	0.033577	0.187671	0.818239	0.910754	ART ANOVA	negative
3370.7461@11.98	0.889632	0.999312	0.0953878	0.254909	0.399125	0.795507	twoWayAnova	negative
338.2435@3.72	0.93207	0.999312	0.631504	0.767867	0.756608	0.898464	ART ANOVA	negative
338.3185@5.45	0.655606	0.999312	0.0553461	0.209815	0.835789	0.918102	twoWayAnova	negative
340.2079@1.1	0.780723	0.999312	0.294053	0.488927	0.0427814	0.689256	ART ANOVA	negative
340.3341@6.56	0.614743	0.999312	0.0295968	0.187671	0.00781062	0.58547	twoWayAnova	negative
342.2286@4.51	0.96451	0.999312	0.88617	0.928889	0.175872	0.795507	ART ANOVA	negative
342.2401@1.07	0.253033	0.999312	0.433893	0.618324	0.562631	0.813341	ART ANOVA	negative
348.2877@4.51	0.929546	0.999312	0.710926	0.819755	0.482725	0.813341	ART ANOVA	negative
350.2806@4.51	0.620019	0.999312	0.113094	0.276771	0.0403451	0.668576	ART ANOVA	negative
352.2271@3.72	0.875079	0.999312	0.334453	0.527127	0.33849	0.795507	ART ANOVA	negative
352.259@4.51	0.999266	0.999312	0.863953	0.921127	0.807629	0.910754	ART ANOVA	negative
352.334@5.98	0.85046	0.999312	0.0521967	0.204555	0.195371	0.795507	twoWayAnova	negative
357.3403@5.07	0.879324	0.999312	0.887249	0.928889	0.516	0.813341	ART ANOVA	negative
358.2876@4.1	0.92918	0.999312	0.334103	0.527127	0.933045	0.971573	ART ANOVA	negative
359.3023@3.25	0.919706	0.999312	0.0342155	0.187671	0.0325156	0.601475	ART ANOVA	negative
360.3026@4.52	0.714623	0.999312	0.101758	0.26	0.796605	0.910754	twoWayAnova	negative
362.3183@5.04	0.838771	0.999312	0.148991	0.324868	0.372386	0.795507	twoWayAnova	negative
364.3341@5.69	0.883604	0.999312	0.0336269	0.187671	0.299322	0.795507	twoWayAnova	negative
366.2749@4.51	0.948773	0.999312	0.534306	0.696125	0.881289	0.945761	ART ANOVA	negative
366.3498@6.62	0.838657	0.999312	0.0102147	0.187671	0.326964	0.795507	ART ANOVA	negative
369.2492@4.51	0.43678	0.999312	0.4456	0.625782	0.882167	0.945761	ART ANOVA	negative
369.2644@1.09	0.651119	0.999312	0.982306	0.990626	0.0605106	0.752942	ART ANOVA	negative
374.3073@4.13	0.857816	0.999312	0.0383575	0.194637	0.280742	0.795507	ART ANOVA	negative
377.3467@5.07	0.959599	0.999312	0.642608	0.773418	0.311088	0.795507	ART ANOVA	negative
380.2593@4.51	0.751961	0.999312	0.546598	0.696762	0.225383	0.795507	ART ANOVA	negative
382.2484@1.11	0.891749	0.999312	0.799266	0.877982	0.272017	0.795507	ART ANOVA	negative
384.3241@4.51	0.457289	0.999312	0.204247	0.392724	0.390786	0.795507	ART ANOVA	negative
388.1883@1.07	0.441217	0.999312	0.405055	0.590281	0.0151824	0.58547	twoWayAnova	negative
388.3335@5.24	0.699192	0.999312	0.0266644	0.187671	0.113314	0.789161	twoWayAnova	negative
394.281@4.41	0.979172	0.999312	0.112615	0.276765	0.397984	0.795507	ART ANOVA	negative
396.2578@1.12	0.711052	0.999312	0.0980081	0.254909	0.1332	0.795507	ART ANOVA	negative
404.2291@4.52	0.640172	0.999312	0.334898	0.527127	0.387915	0.795507	ART ANOVA	negative
406.2308@3.72	0.697254	0.999312	0.702702	0.816365	0.562809	0.813341	twoWayAnova	negative
410.2801@3.76	0.63844	0.999312	0.520894	0.685076	0.0962861	0.789161	ART ANOVA	negative
410.4119@11.66	0.335547	0.999312	0.0384099	0.194637	0.029549	0.58547	ART ANOVA	negative
411.9741@0.71	0.148146	0.999312	0.161609	0.340848	0.453351	0.809058	ART ANOVA	negative
418.3442@6.15	0.534284	0.999312	0.0301025	0.187671	0.104989	0.789161	ART ANOVA	negative
420.2467@3.73	0.893776	0.999312	0.375535	0.560162	0.430996	0.803533	ART ANOVA	negative
422.1503@0.99	0.338193	0.999312	0.995199	0.999217	0.369223	0.795507	twoWayAnova	negative
422.1627@1.19	0.674554	0.999312	0.318345	0.512889	0.0805527	0.752942	ART ANOVA	negative
424.2344@4.52	0.38289	0.999312	0.570876	0.713595	0.997691	1	ART ANOVA	negative
424.4278@11.94	0.660223	0.999312	0.121595	0.286688	0.0840004	0.752942	ART ANOVA	negative
430.1996@1.11	0.293371	0.999312	0.908783	0.938589	0.00800323	0.58547	ART ANOVA	negative
432.1938@1.19	0.678714	0.999312	0.254707	0.439948	0.119398	0.789161	ART ANOVA	negative
434.2622@4.51	0.993716	0.999312	0.611216	0.75107	0.249461	0.795507	ART ANOVA	negative
438.444@12.14	0.705146	0.999312	0.0331166	0.187671	0.18819	0.795507	ART ANOVA	negative
440.2565@3.77	0.537389	0.999312	0.996713	0.999217	0.382392	0.795507	twoWayAnova	negative
442.2692@11.8	0.729233	0.999312	0.252341	0.439513	0.340712	0.795507	twoWayAnova	negative
446.208@1.2	0.693308	0.999312	0.593524	0.733996	0.101639	0.789161	ART ANOVA	negative
448.2774@4.51	0.938799	0.999312	0.435281	0.618781	0.415274	0.803533	ART ANOVA	negative
450.1574@0.95	0.762469	0.999312	0.564368	0.708515	0.543304	0.813341	ART ANOVA	negative
450.182@1.09	0.972293	0.999312	0.791986	0.874123	0.101729	0.789161	ART ANOVA	negative
450.4423@11.93	0.786823	0.999312	0.3096	0.504404	0.411387	0.803382	twoWayAnova	negative
452.4593@12.33	0.975981	0.999312	0.43126	0.618324	0.822819	0.910754	ART ANOVA	negative
455.3013@3.14	0.823063	0.999312	0.832144	0.902137	0.240839	0.795507	ART ANOVA	negative
460.2104@1.1	0.595599	0.999312	0.534393	0.696125	0.0246187	0.58547	ART ANOVA	negative
460.3171@11.79	0.947426	0.999312	0.0878334	0.243748	0.668104	0.857178	ART ANOVA	negative
463.3059@3.29	0.859423	0.999312	0.906242	0.938589	0.212018	0.795507	ART ANOVA	negative
464.1615@0.95	0.717035	0.999312	0.305613	0.500722	0.0785288	0.752942	ART ANOVA	negative
465.3212@3.97	0.813329	0.999312	0.221597	0.402903	0.236727	0.795507	ART ANOVA	negative
466.3114@1.1	0.656112	0.999312	0.677972	0.796	0.0901199	0.76867	ART ANOVA	negative
466.3129@4.21	0.447337	0.999312	0.0885962	0.244694	0.98394	0.992496	ART ANOVA	negative
466.4746@12.51	0.868685	0.999312	0.0531334	0.205449	0.603826	0.827538	twoWayAnova	negative
469.9332@0.7	0.367047	0.999312	0.137574	0.310479	0.261686	0.795507	ART ANOVA	negative
474.2263@1.1	0.665268	0.999312	0.390643	0.572153	0.052043	0.740825	ART ANOVA	negative
474.4078@12.07	0.957246	0.999312	0.0345011	0.187671	0.687392	0.862959	twoWayAnova	negative
475.4104@8.77	0.670353	0.999312	0.184986	0.375111	0.0262404	0.58547	ART ANOVA	negative
475.411@8.77	0.68139	0.999312	0.185615	0.375111	0.0232518	0.58547	ART ANOVA	negative
478.4747@12.29	0.327983	0.999312	0.561882	0.708338	0.505224	0.813341	twoWayAnova	negative
480.3304@11.97	0.922285	0.999312	0.0219154	0.187671	0.617069	0.832074	ART ANOVA	negative
480.4899@12.71	0.62962	0.999312	0.0565887	0.211751	0.551513	0.813341	ART ANOVA	negative
484.4125@7.36	0.997896	0.999312	0.0116602	0.187671	0.126538	0.789161	ART ANOVA	negative
486.2752@1.11	0.802556	0.999312	0.691377	0.808465	0.820302	0.910754	ART ANOVA	negative
493.3514@4.69	0.930063	0.999312	0.105207	0.264156	0.173672	0.795507	ART ANOVA	negative
493.4857@12.01	0.893533	0.999312	0.510089	0.677006	0.133686	0.795507	ART ANOVA	negative
500.2195@1.12	0.70203	0.999312	0.15664	0.333536	0.0393089	0.668576	ART ANOVA	negative
502.4729@12.03	0.972346	0.999312	0.825369	0.901171	0.509928	0.813341	ART ANOVA	negative
504.2415@1.1	0.640238	0.999312	0.623999	0.760335	0.0396718	0.668576	ART ANOVA	negative
508.521@13.13	0.95507	0.999312	0.997494	0.999217	0.888786	0.947376	twoWayAnova	negative
516.2851@1.07	0.85623	0.999312	0.331973	0.527127	0.0653165	0.752942	ART ANOVA	negative
516.4541@11.65	0.933106	0.999312	0.748087	0.844145	0.595622	0.827538	ART ANOVA	negative
520.4127@8.77	0.884844	0.999312	0.737071	0.834623	0.0536459	0.740825	ART ANOVA	negative
521.5165@12.33	0.874035	0.999312	0.759715	0.852291	0.902196	0.94968	ART ANOVA	negative
523.498@8.2	0.377886	0.999312	0.294199	0.488927	0.0822125	0.752942	ART ANOVA	negative
525.3062@2.96	0.788345	0.999312	0.048466	0.202232	0.405663	0.800696	ART ANOVA	negative
530.4708@11.9	0.437854	0.999312	0.00462864	0.187671	0.766584	0.904542	twoWayAnova	negative
531.3087@2.65	0.692569	0.999312	0.447872	0.627454	0.068986	0.752942	ART ANOVA	negative
533.3096@3.97	0.62961	0.999312	0.766866	0.856998	0.112678	0.789161	twoWayAnova	negative
537.2595@2.93	0.944434	0.999312	0.198513	0.388979	0.363734	0.795507	ART ANOVA	negative
541.3377@2.64	0.815513	0.999312	0.896876	0.930569	0.263114	0.795507	ART ANOVA	negative
543.5026@8.21	0.779334	0.999312	0.0349456	0.187671	0.87004	0.937738	ART ANOVA	negative
544.303@1.15	0.627276	0.999312	0.884297	0.928889	0.00773978	0.58547	ART ANOVA	negative
547.3243@3.97	0.679003	0.999312	0.373509	0.560162	0.352961	0.795507	ART ANOVA	negative
555.3533@2.64	0.825833	0.999312	0.780917	0.867686	0.136429	0.795507	ART ANOVA	negative
557.3243@2.82	0.71841	0.999312	0.870097	0.924279	0.869478	0.937738	ART ANOVA	negative
557.3303@2.64	0.737614	0.999312	0.732267	0.831868	0.367984	0.795507	ART ANOVA	negative
558.5006@12.21	0.0631108	0.999312	0.519446	0.685076	0.0135924	0.58547	twoWayAnova	negative
559.34@3.51	0.52355	0.999312	0.180676	0.367691	0.861371	0.936245	ART ANOVA	negative
563.2971@3.97	0.960215	0.999312	0.0279939	0.187671	0.364793	0.795507	ART ANOVA	negative
569.369@3.51	0.808666	0.999312	0.224456	0.404299	0.292767	0.795507	ART ANOVA	negative
569.5017@7.35	0.380543	0.999312	0.00394159	0.187671	0.3708	0.795507	ART ANOVA	negative
569.5024@8.2	0.849105	0.999312	0.0173313	0.187671	0.819201	0.910754	ART ANOVA	negative
569.5025@8.2	0.971285	0.999312	0.208075	0.392873	0.814468	0.910754	twoWayAnova	negative
581.5021@7.68	0.438919	0.999312	0.0689087	0.221617	0.304919	0.795507	ART ANOVA	negative
582.5336@10.48	0.350848	0.999312	0.659279	0.785178	0.23287	0.795507	ART ANOVA	negative
583.3847@3.51	0.875284	0.999312	0.254866	0.439948	0.443663	0.803533	ART ANOVA	negative
583.5178@9.27	0.760502	0.999312	0.545866	0.696762	0.205063	0.795507	twoWayAnova	negative
584.5633@11.83	0.938516	0.999312	0.231856	0.41505	0.0229284	0.58547	ART ANOVA	negative
585.2782@3.97	0.590703	0.999312	0.159388	0.337392	0.187927	0.795507	twoWayAnova	negative
586.3598@3.51	0.545675	0.999312	0.270343	0.459822	0.251091	0.795507	ART ANOVA	negative
590.5244@4.51	0.782863	0.999312	0.724615	0.827317	0.345632	0.795507	twoWayAnova	negative
595.518@7.7	0.260022	0.999312	0.283588	0.47744	0.458166	0.810172	ART ANOVA	negative
596.5493@10.47	0.475251	0.999312	0.462222	0.639831	0.157252	0.795507	ART ANOVA	negative
598.3113@2.25	0.711495	0.999312	0.535023	0.696125	0.204657	0.795507	ART ANOVA	negative
599.2588@2.93	0.726403	0.999312	0.168493	0.351531	0.632953	0.837772	twoWayAnova	negative
60.0215@5.07	0.362426	0.999312	0.890706	0.9289	0.58834	0.824245	twoWayAnova	negative
60.0216@1.1	0.602593	0.999312	0.481077	0.656529	0.0977812	0.789161	ART ANOVA	negative
600.3267@2.93	0.719463	0.999312	0.151933	0.327588	0.275552	0.795507	ART ANOVA	negative
600.3271@2.93	0.729566	0.999312	0.151933	0.327588	0.275552	0.795507	ART ANOVA	negative
609.3799@3.51	0.852868	0.999312	0.451983	0.631687	0.299698	0.795507	ART ANOVA	negative
610.5648@11.85	0.599234	0.999312	0.367077	0.554439	0.844175	0.923814	ART ANOVA	negative
612.5329@3.74	0.850882	0.999312	0.50214	0.672613	0.316749	0.795507	twoWayAnova	negative
617.5595@0.72	0.532213	0.999312	0.578578	0.721667	0.0788441	0.752942	ART ANOVA	negative
619.3225@2.82	0.943464	0.999312	0.0911092	0.250442	0.500911	0.813341	twoWayAnova	negative
619.4574@7.01	0.697286	0.999312	0.0221861	0.187671	0.450598	0.809058	ART ANOVA	negative
62.9961@11.81	0.31836	0.999312	0.0270303	0.187671	0.897395	0.94968	twoWayAnova	negative
62.9962@1.13	0.977753	0.999312	0.36532	0.553924	0.185083	0.795507	ART ANOVA	negative
620.2957@1.71	0.298431	0.999312	0.350099	0.542935	0.565131	0.813341	ART ANOVA	negative
621.3375@3.51	0.569779	0.999312	0.0594752	0.215129	0.572715	0.818122	ART ANOVA	negative
621.5982@12.3	0.92949	0.999312	0.0241863	0.187671	0.207953	0.795507	twoWayAnova	negative
623.3397@2.65	0.849945	0.999312	0.71244	0.819871	0.359841	0.795507	ART ANOVA	negative
623.5276@9.27	0.893948	0.999312	0.11817	0.28169	0.149878	0.795507	twoWayAnova	negative
625.3137@2.82	0.604881	0.999312	0.847077	0.910913	0.296485	0.795507	ART ANOVA	negative
625.5651@11.53	0.986153	0.999312	0.0306483	0.187671	0.215747	0.795507	ART ANOVA	negative
627.5561@11.84	0.420684	0.999312	0.2193	0.401242	0.0587668	0.752942	ART ANOVA	negative
628.5342@11.95	0.614684	0.999312	0.407646	0.592568	0.235358	0.795507	twoWayAnova	negative
630.5102@11.99	0.224376	0.999312	0.792739	0.874123	0.370971	0.795507	twoWayAnova	negative
632.5161@12.23	0.615244	0.999312	0.671538	0.793263	0.977516	0.990854	ART ANOVA	negative
637.3558@2.64	0.781984	0.999312	0.939929	0.9581	0.201572	0.795507	ART ANOVA	negative
637.4892@8.2	0.866451	0.999312	0.0190539	0.187671	0.621186	0.832074	twoWayAnova	negative
637.4894@8.2	0.952353	0.999312	0.12412	0.29028	0.274261	0.795507	twoWayAnova	negative
637.5996@12.03	0.673352	0.999312	0.0817352	0.240118	0.396592	0.795507	ART ANOVA	negative
639.3304@2.82	0.705018	0.999312	0.175035	0.35873	0.390546	0.795507	ART ANOVA	negative
641.3441@3.51	0.514843	0.999312	0.332708	0.527127	0.706783	0.8807	twoWayAnova	negative
642.5793@4.47	0.736334	0.999312	0.078849	0.239713	0.810281	0.910754	ART ANOVA	negative
643.506@11.81	0.897015	0.999312	0.114313	0.278541	0.52975	0.813341	ART ANOVA	negative
645.4726@7.18	0.687205	0.999312	0.0103476	0.187671	0.523931	0.813341	twoWayAnova	negative
645.6@12.06	0.83042	0.999312	0.0661286	0.219169	0.427566	0.803533	ART ANOVA	negative
647.6207@12.3	0.903034	0.999312	0.0260698	0.187671	0.575364	0.818122	twoWayAnova	negative
649.6294@12.6	0.618664	0.999312	0.144228	0.31863	0.48984	0.813341	ART ANOVA	negative
650.5194@11.69	0.264885	0.999312	0.0845451	0.242133	0.104329	0.789161	ART ANOVA	negative
651.5045@9.26	0.934522	0.999312	0.0728094	0.229508	0.137002	0.795507	twoWayAnova	negative
651.5785@11.69	0.917502	0.999312	0.775295	0.863092	0.442755	0.803533	twoWayAnova	negative
652.6115@12.2	0.536046	0.999312	0.649231	0.778004	0.959891	0.983809	ART ANOVA	negative
653.5963@12.01	0.991436	0.999312	0.0217735	0.187671	0.293034	0.795507	twoWayAnova	negative
654.5446@11.99	0.43045	0.999312	0.140717	0.313007	0.0189518	0.58547	ART ANOVA	negative
656.4056@1.09	0.841454	0.999312	0.286174	0.479714	0.0755522	0.752942	ART ANOVA	negative
656.4294@2.98	0.436058	0.999312	0.896593	0.930569	0.239374	0.795507	ART ANOVA	negative
656.5126@12.03	0.512825	0.999312	0.593022	0.733996	0.539757	0.813341	twoWayAnova	negative
656.5644@12.25	0.775818	0.999312	0.360326	0.549971	0.496792	0.813341	twoWayAnova	negative
657.2161@2.93	0.317807	0.999312	0.100497	0.25906	0.00388558	0.58547	ART ANOVA	negative
660.5324@11.93	0.476918	0.999312	0.90946	0.938589	0.36671	0.795507	ART ANOVA	negative
663.5103@8.2	0.882274	0.999312	0.00832335	0.187671	0.55459	0.813341	twoWayAnova	negative
663.6165@12.15	0.726984	0.999312	0.494852	0.665926	0.722156	0.886365	twoWayAnova	negative
665.3878@3.51	0.795989	0.999312	0.217948	0.40105	0.295554	0.795507	ART ANOVA	negative
665.4418@5.46	0.778567	0.999312	0.0452955	0.195449	0.724374	0.886365	ART ANOVA	negative
665.6308@12.32	0.721658	0.999312	0.0973453	0.254909	0.774159	0.905461	twoWayAnova	negative
667.4576@6.07	0.681801	0.999312	0.0425606	0.194637	0.440334	0.803533	ART ANOVA	negative
667.4578@6.07	0.657449	0.999312	0.0287913	0.187671	0.783654	0.905461	twoWayAnova	negative
667.4579@6.07	0.792969	0.999312	0.215044	0.399762	0.696333	0.872296	twoWayAnova	negative
669.5838@12.16	0.80589	0.999312	0.00627251	0.187671	0.168766	0.795507	twoWayAnova	negative
672.2721@2.94	0.909686	0.999312	0.81077	0.888935	0.75358	0.898464	ART ANOVA	negative
672.5278@4.51	0.842873	0.999312	0.675271	0.796	0.365078	0.795507	twoWayAnova	negative
672.5894@12.18	0.667945	0.999312	0.830333	0.90186	0.26068	0.795507	ART ANOVA	negative
673.5734@12.17	0.501906	0.999312	0.487143	0.659392	0.575336	0.818122	ART ANOVA	negative
675.5143@0.72	0.697772	0.999312	0.395974	0.578501	0.778089	0.905461	ART ANOVA	negative
676.5428@11.83	0.648692	0.999312	0.485198	0.659051	0.179739	0.795507	ART ANOVA	negative
676.5432@12.26	0.803613	0.999312	1	1	0.554475	0.813341	ART ANOVA	negative
677.6318@12.49	0.825164	0.999312	0.0855969	0.242177	0.0676584	0.752942	twoWayAnova	negative
678.3161@11.93	0.0538344	0.999312	0.503825	0.673315	0.808373	0.910754	twoWayAnova	negative
678.5015@11.67	0.171915	0.999312	0.65659	0.783585	0.710633	0.8807	ART ANOVA	negative
678.5544@12.54	0.712781	0.999312	0.477982	0.655388	0.503255	0.813341	ART ANOVA	negative
679.6093@12.04	0.85487	0.999312	0.104464	0.263431	0.681422	0.858946	twoWayAnova	negative
680.519@11.97	0.634138	0.999312	0.585002	0.726555	0.785253	0.905461	ART ANOVA	negative
680.5579@12.04	0.755957	0.999312	0.223256	0.40339	0.112148	0.789161	twoWayAnova	negative
681.2645@2.94	0.916135	0.999312	0.6676	0.790221	0.809469	0.910754	ART ANOVA	negative
681.624@12.3	0.920011	0.999312	0.0129537	0.187671	0.309655	0.795507	ART ANOVA	negative
684.5317@11.84	0.429092	0.999312	0.482217	0.65654	0.671915	0.857178	ART ANOVA	negative
684.5919@12.58	0.736975	0.999312	0.205164	0.392724	0.43019	0.803533	ART ANOVA	negative
685.6126@12.3	0.928352	0.999312	0.0158822	0.187671	0.615632	0.832074	twoWayAnova	negative
686.549@11.96	0.432292	0.999312	0.847866	0.910913	0.536413	0.813341	ART ANOVA	negative
686.5994@12.3	0.928206	0.999312	0.150297	0.326487	0.428657	0.803533	ART ANOVA	negative
687.4858@8.21	0.538434	0.999312	0.106444	0.266109	0.771191	0.905461	ART ANOVA	negative
687.6139@12.61	0.695806	0.999312	0.33751	0.528046	0.54108	0.813341	ART ANOVA	negative
688.5291@11.66	0.661615	0.999312	0.948273	0.964909	0.328527	0.795507	ART ANOVA	negative
688.5656@12.2	0.626922	0.999312	0.385973	0.568183	0.290672	0.795507	twoWayAnova	negative
690.5645@4.51	0.904434	0.999312	0.544969	0.696762	0.565088	0.813341	ART ANOVA	negative
691.4577@5.85	0.864215	0.999312	0.0168075	0.187671	0.603311	0.827538	twoWayAnova	negative
691.6478@12.32	0.854128	0.999312	0.0149291	0.187671	0.289228	0.795507	twoWayAnova	negative
693.473@6.2	0.678811	0.999312	0.0285358	0.187671	0.718937	0.885315	ART ANOVA	negative
693.6259@12.16	0.786389	0.999312	0.0461434	0.195449	0.431409	0.803533	twoWayAnova	negative
693.6636@12.64	0.832569	0.999312	0.199593	0.389778	0.391091	0.795507	twoWayAnova	negative
696.3177@2.94	0.778483	0.999312	0.442756	0.625782	0.807251	0.910754	ART ANOVA	negative
696.5544@11.83	0.553363	0.999312	0.853139	0.911272	0.0894843	0.76867	twoWayAnova	negative
696.5586@12.03	0.733909	0.999312	0.32105	0.515814	0.0797687	0.752942	twoWayAnova	negative
699.496@6.83	0.911793	0.999312	0.011487	0.187671	0.998812	1	ART ANOVA	negative
701.3249@2.82	0.800517	0.999312	0.243487	0.426654	0.638233	0.839399	twoWayAnova	negative
701.4658@6.96	0.367087	0.999312	0.0307347	0.187671	0.607281	0.82876	ART ANOVA	negative
701.5348@11.38	0.942023	0.999312	0.0211418	0.187671	0.440332	0.803533	twoWayAnova	negative
703.6068@11.82	0.987018	0.999312	0.0116993	0.187671	0.537825	0.813341	ART ANOVA	negative
704.5613@12	0.483096	0.999312	0.378229	0.561056	0.419004	0.803533	ART ANOVA	negative
704.5806@4.51	0.848442	0.999312	0.867985	0.923727	0.547995	0.813341	ART ANOVA	negative
705.6275@12.06	0.901729	0.999312	0.0426588	0.194637	0.485441	0.813341	twoWayAnova	negative
707.5381@12.01	0.759656	0.999312	0.349432	0.542935	0.963454	0.983809	ART ANOVA	negative
707.6432@12.29	0.905652	0.999312	0.0233171	0.187671	0.527116	0.813341	twoWayAnova	negative
708.1116@0.91	0.561632	0.999312	0.0505228	0.204555	0.203247	0.795507	ART ANOVA	negative
708.5462@12.2	0.770606	0.999312	0.337767	0.528046	0.261929	0.795507	twoWayAnova	negative
708.6014@12.07	0.842247	0.999312	0.0365598	0.193743	0.348095	0.795507	twoWayAnova	negative
709.5255@6.82	0.865113	0.999312	0.0182269	0.187671	0.452205	0.809058	twoWayAnova	negative
709.6566@12.61	0.570838	0.999312	0.26689	0.455283	0.46623	0.813341	ART ANOVA	negative
710.6181@12.3	0.879134	0.999312	0.0528538	0.205449	0.555009	0.813341	twoWayAnova	negative
710.6574@12.61	0.559628	0.999312	0.218503	0.40105	0.391465	0.795507	ART ANOVA	negative
711.634@12.16	0.912993	0.999312	0.22592	0.405677	0.747996	0.898464	ART ANOVA	negative
712.4543@5.62	0.628931	0.999312	0.698551	0.813574	0.0146411	0.58547	ART ANOVA	negative
712.6336@12.6	0.684574	0.999312	0.110583	0.275271	0.391779	0.795507	ART ANOVA	negative
715.5499@11.73	0.89104	0.999312	0.785482	0.871089	0.449229	0.809058	ART ANOVA	negative
717.4322@7.04	0.758692	0.999312	0.0100424	0.187671	0.542692	0.813341	ART ANOVA	negative
717.5305@10.12	0.627167	0.999312	0.192565	0.382783	0.764459	0.904542	twoWayAnova	negative
719.2145@2.93	0.566845	0.999312	0.644425	0.773844	0.979865	0.990854	ART ANOVA	negative
720.5392@6.01	0.827285	0.999312	0.0641275	0.216913	0.325074	0.795507	twoWayAnova	negative
720.5532@11.67	0.463771	0.999312	0.851233	0.910913	0.0279195	0.58547	ART ANOVA	negative
721.5041@7.99	0.946309	0.999312	0.0426672	0.194637	0.341214	0.795507	twoWayAnova	negative
721.6554@12.44	0.953199	0.999312	0.0181287	0.187671	0.480176	0.813341	twoWayAnova	negative
723.541@6.83	0.914816	0.999312	0.0864052	0.243277	0.192258	0.795507	twoWayAnova	negative
724.5902@12.12	0.742303	0.999312	0.639312	0.773418	0.553949	0.813341	ART ANOVA	negative
725.4156@6.07	0.6426	0.999312	0.0603921	0.215129	0.408631	0.800696	twoWayAnova	negative
725.6523@12.61	0.509695	0.999312	0.0797667	0.239713	0.124671	0.789161	ART ANOVA	negative
726.5181@6.82	0.698174	0.999312	0.0441226	0.194637	0.732287	0.893451	twoWayAnova	negative
726.5416@11.48	0.814102	0.999312	0.139825	0.313007	0.579055	0.820781	twoWayAnova	negative
727.5507@11.5	0.945432	0.999312	0.0284866	0.187671	0.129433	0.795507	twoWayAnova	negative
727.667@12.61	0.505737	0.999312	0.343301	0.535254	0.351401	0.795507	ART ANOVA	negative
729.5673@11.92	0.860474	0.999312	0.114835	0.278541	0.441049	0.803533	twoWayAnova	negative
730.4521@6.08	0.84344	0.999312	0.0517234	0.204555	0.221058	0.795507	twoWayAnova	negative
730.574@12.01	0.788903	0.999312	0.662779	0.787606	0.57099	0.818122	twoWayAnova	negative
731.5457@11.35	0.949958	0.999312	0.00401151	0.187671	0.442942	0.803533	twoWayAnova	negative
732.5962@12.19	0.974796	0.999312	0.0588923	0.215129	0.112519	0.789161	ART ANOVA	negative
732.6999@6.62	0.899909	0.999312	0.0258876	0.187671	0.208564	0.795507	twoWayAnova	negative
733.6534@12.33	0.999082	0.999312	0.0202245	0.187671	0.118692	0.789161	twoWayAnova	negative
734.5561@6.62	0.889287	0.999312	0.00506161	0.187671	0.0522165	0.740825	twoWayAnova	negative
734.5562@6.01	0.819204	0.999312	0.0294188	0.187671	0.783128	0.905461	ART ANOVA	negative
735.4451@6.07	0.705849	0.999312	0.0346291	0.187671	0.389659	0.795507	twoWayAnova	negative
735.6722@12.59	0.933508	0.999312	0.0218273	0.187671	0.397338	0.795507	twoWayAnova	negative
736.6295@12.31	0.952576	0.999312	0.233378	0.41649	0.486451	0.813341	twoWayAnova	negative
737.5252@6.08	0.812241	0.999312	0.0380263	0.194637	0.369337	0.795507	twoWayAnova	negative
738.5439@7.38	0.949044	0.999312	0.0392214	0.194637	0.806234	0.910754	ART ANOVA	negative
740.4855@6.78	0.566003	0.999312	0.542833	0.696555	0.0190793	0.58547	ART ANOVA	negative
744.6053@4.51	0.992491	0.999312	0.91278	0.940342	0.178426	0.795507	twoWayAnova	negative
745.5618@11.73	0.946588	0.999312	0.0386059	0.194637	0.365459	0.795507	twoWayAnova	negative
746.5576@6.23	0.815397	0.999312	0.0119675	0.187671	0.123596	0.789161	twoWayAnova	negative
747.4458@5.47	0.737908	0.999312	0.0703379	0.224154	0.517454	0.813341	ART ANOVA	negative
747.5199@8.8	0.593759	0.999312	0.27808	0.471597	0.31981	0.795507	ART ANOVA	negative
748.5713@6.62	0.920476	0.999312	0.0259286	0.187671	0.323185	0.795507	twoWayAnova	negative
748.5727@7.33	0.762159	0.999312	0.00246828	0.187671	0.119975	0.789161	twoWayAnova	negative
749.4622@6.05	0.709189	0.999312	0.0518469	0.204555	0.637005	0.839399	ART ANOVA	negative
749.5357@9.55	0.68897	0.999312	0.0119836	0.187671	0.312533	0.795507	twoWayAnova	negative
750.5869@8.03	0.183606	0.999312	0.00025743	0.149309	0.561167	0.813341	twoWayAnova	negative
751.5364@7.38	0.814516	0.999312	0.0252538	0.187671	0.946673	0.978735	ART ANOVA	negative
751.5507@11.24	0.514096	0.999312	0.971309	0.986619	0.95217	0.982666	ART ANOVA	negative
751.5521@11.5	0.627302	0.999312	0.837591	0.906349	0.182318	0.795507	twoWayAnova	negative
752.4359@6.08	0.642208	0.999312	0.0121285	0.187671	0.531704	0.813341	ART ANOVA	negative
757.5252@5.96	0.717725	0.999312	0.0456789	0.195449	0.90618	0.950424	ART ANOVA	negative
757.5253@8.23	0.894955	0.999312	0.019546	0.187671	0.53446	0.813341	twoWayAnova	negative
759.6058@12.29	0.755554	0.999312	0.0498813	0.204555	0.718471	0.885315	ART ANOVA	negative
760.5718@6.24	0.920211	0.999312	0.0387183	0.194637	0.118152	0.789161	twoWayAnova	negative
761.6089@12.3	0.85322	0.999312	0.064458	0.216913	0.122978	0.789161	twoWayAnova	negative
761.6139@12.3	0.923339	0.999312	0.0300302	0.187671	0.455142	0.809762	twoWayAnova	negative
764.6036@8.01	0.788035	0.999312	0.0105534	0.187671	0.815803	0.910754	ART ANOVA	negative
765.432@6.07	0.718994	0.999312	0.0296898	0.187671	0.537006	0.813341	twoWayAnova	negative
765.5542@7.39	0.866378	0.999312	0.051381	0.204555	0.962775	0.983809	ART ANOVA	negative
765.5563@7.39	0.938724	0.999312	0.043192	0.194637	0.463223	0.813341	twoWayAnova	negative
765.5678@11.64	0.730212	0.999312	0.0658098	0.219169	0.346878	0.795507	ART ANOVA	negative
765.5683@11.66	0.752668	0.999312	0.0594773	0.215129	0.599846	0.827538	ART ANOVA	negative
769.525@5.83	0.694843	0.999312	0.0724824	0.229508	0.551094	0.813341	twoWayAnova	negative
769.5399@9.28	0.51376	0.999312	0.0311326	0.187671	0.79984	0.910754	ART ANOVA	negative
770.5501@7.38	0.880437	0.999312	0.497223	0.667568	0.590439	0.825191	ART ANOVA	negative
770.6244@12.04	0.847689	0.999312	0.0615713	0.215129	0.245443	0.795507	twoWayAnova	negative
771.5404@5.97	0.73059	0.999312	0.0342617	0.187671	0.0648179	0.752942	twoWayAnova	negative
771.5785@11.77	0.944518	0.999312	0.136255	0.308702	0.342639	0.795507	twoWayAnova	negative
772.5814@11.74	0.986986	0.999312	0.168007	0.351531	0.243287	0.795507	twoWayAnova	negative
773.4615@5.9	0.478321	0.999312	0.365781	0.553924	0.349959	0.795507	ART ANOVA	negative
773.5354@9.07	0.942493	0.999312	0.0262206	0.187671	0.363696	0.795507	twoWayAnova	negative
773.6655@12.58	0.930328	0.999312	0.617301	0.753757	0.616292	0.832074	ART ANOVA	negative
774.5933@9.54	0.528584	0.999312	0.914566	0.940511	0.000644611	0.373874	twoWayAnova	negative
775.5509@11.29	0.947403	0.999312	0.0220856	0.187671	0.443065	0.803533	twoWayAnova	negative
777.5519@7.72	0.79119	0.999312	0.005331	0.187671	0.264782	0.795507	twoWayAnova	negative
777.5678@11.58	0.996921	0.999312	0.0461665	0.195449	0.0649452	0.752942	twoWayAnova	negative
779.566@9.29	0.650448	0.999312	0.0795918	0.239713	0.199911	0.795507	ART ANOVA	negative
779.5664@9.28	0.856581	0.999312	0.0784256	0.239713	0.902036	0.94968	ART ANOVA	negative
779.5673@8.24	0.835325	0.999312	0.01868	0.187671	0.357982	0.795507	ART ANOVA	negative
779.5863@11.86	0.737584	0.999312	0.537697	0.696125	0.564282	0.813341	ART ANOVA	negative
779.71@13.12	0.83763	0.999312	0.0847465	0.242133	0.620575	0.832074	ART ANOVA	negative
781.4794@9.25	0.529088	0.999312	0.102612	0.261031	0.407056	0.800696	ART ANOVA	negative
781.4797@9.25	0.981408	0.999312	0.316404	0.511183	0.824657	0.91105	ART ANOVA	negative
781.4987@6.84	0.919797	0.999312	0.0553944	0.209815	0.815835	0.910754	ART ANOVA	negative
781.5387@8.52	0.202875	0.999312	0.087601	0.243748	0.822406	0.910754	ART ANOVA	negative
783.5399@11.37	0.984011	0.999312	0.0614351	0.215129	0.377898	0.795507	twoWayAnova	negative
784.5699@7.35	0.634004	0.999312	0.0828074	0.240142	1	1	ART ANOVA	negative
785.579@7.36	0.565579	0.999312	0.355592	0.545617	0.904819	0.950424	ART ANOVA	negative
785.6255@12.04	0.916703	0.999312	0.0317107	0.187671	0.31992	0.795507	twoWayAnova	negative
786.7057@13.11	0.219859	0.999312	0.774817	0.863092	0.682714	0.858946	ART ANOVA	negative
787.4119@6.08	0.739822	0.999312	0.0404863	0.194637	0.895802	0.94968	ART ANOVA	negative
787.4978@6.84	0.951934	0.999312	0.0118298	0.187671	0.299287	0.795507	twoWayAnova	negative
787.6351@12.29	0.919692	0.999312	0.166756	0.350429	0.191934	0.795507	twoWayAnova	negative
787.7151@13.1	0.727614	0.999312	0.762524	0.853791	0.198386	0.795507	ART ANOVA	negative
788.6821@12.76	0.617743	0.999312	0.134452	0.307017	0.196242	0.795507	twoWayAnova	negative
790.6203@9.28	0.162712	0.999312	0.362359	0.551622	0.724331	0.886365	ART ANOVA	negative
791.528@6.82	0.95156	0.999312	0.0341197	0.187671	0.675397	0.857178	twoWayAnova	negative
795.578@11.58	0.549934	0.999312	0.190673	0.381347	0.890206	0.947376	ART ANOVA	negative
797.5713@11.49	0.647351	0.999312	0.299345	0.496057	0.2861	0.795507	ART ANOVA	negative
797.5855@11.87	0.669379	0.999312	0.509404	0.677006	0.313249	0.795507	ART ANOVA	negative
800.5426@7.35	0.977257	0.999312	0.0429297	0.194637	0.457901	0.810172	ART ANOVA	negative
803.521@11.73	0.963053	0.999312	0.103846	0.263015	0.510175	0.813341	ART ANOVA	negative
803.5669@8.07	0.591849	0.999312	0.261123	0.44808	0.980604	0.990854	ART ANOVA	negative
805.5446@6.86	0.999312	0.999312	0.0223452	0.187671	0.58662	0.823824	ART ANOVA	negative
805.5826@8.51	0.653279	0.999312	0.0148288	0.187671	0.254816	0.795507	ART ANOVA	negative
805.5969@11.94	0.928852	0.999312	0.0412202	0.194637	0.327328	0.795507	twoWayAnova	negative
805.6182@11.25	0.631581	0.999312	0.300546	0.496628	0.520922	0.813341	twoWayAnova	negative
805.6314@11.88	0.766625	0.999312	0.0239921	0.187671	0.246192	0.795507	twoWayAnova	negative
806.5398@6.83	0.800023	0.999312	0.00872964	0.187671	0.96053	0.983809	ART ANOVA	negative
806.9925@0.79	0.869148	0.999312	0.453363	0.632092	0.996533	1	twoWayAnova	negative
807.5986@11.51	0.848817	0.999312	0.0254625	0.187671	0.341261	0.795507	ART ANOVA	negative
809.5117@11.47	0.672963	0.999312	0.431568	0.618324	0.756136	0.898464	ART ANOVA	negative
809.596@11.8	0.844622	0.999312	0.0411796	0.194637	0.499514	0.813341	twoWayAnova	negative
811.5757@11.91	0.953113	0.999312	0.636516	0.772341	0.198768	0.795507	ART ANOVA	negative
813.4181@6.08	0.740368	0.999312	0.0206187	0.187671	0.319541	0.795507	twoWayAnova	negative
814.5465@11.48	0.631575	0.999312	0.0823044	0.240118	0.314728	0.795507	ART ANOVA	negative
817.4494@6.06	0.877613	0.999312	0.0976557	0.254909	0.151211	0.795507	twoWayAnova	negative
818.5098@5.2	0.956563	0.999312	0.0101815	0.187671	0.746457	0.898464	ART ANOVA	negative
818.6486@11.52	0.65569	0.999312	0.0632194	0.216913	0.838024	0.918816	ART ANOVA	negative
819.5394@11.47	0.804131	0.999312	0.537194	0.696125	0.0625763	0.752942	ART ANOVA	negative
819.6223@12.05	0.523034	0.999312	0.287342	0.480283	0.583856	0.823188	twoWayAnova	negative
820.7977@11.84	0.00527623	0.999312	0.432912	0.618324	0.895365	0.94968	ART ANOVA	negative
821.6144@11.52	0.547452	0.999312	0.0609596	0.215129	0.750516	0.898464	ART ANOVA	negative
822.6353@11.99	0.977338	0.999312	0.0851924	0.242177	0.433015	0.803533	ART ANOVA	negative
823.5898@11.6	0.663759	0.999312	0.541869	0.696555	0.0727091	0.752942	ART ANOVA	negative
823.6101@11.95	0.97732	0.999312	0.0676493	0.219585	0.34092	0.795507	twoWayAnova	negative
826.5439@7.31	0.543099	0.999312	0.642737	0.773418	0.325922	0.795507	ART ANOVA	negative
827.5655@11.73	0.952706	0.999312	0.0677686	0.219585	0.61221	0.832074	twoWayAnova	negative
828.4083@1.1	0.47363	0.999312	0.616584	0.753757	0.00537081	0.58547	ART ANOVA	negative
830.5437@11.74	0.911952	0.999312	0.055699	0.209815	0.464698	0.813341	ART ANOVA	negative
830.5739@7.33	0.702537	0.999312	0.0630062	0.216913	0.502578	0.813341	ART ANOVA	negative
830.5746@7.33	0.664545	0.999312	0.134992	0.307042	0.705007	0.8807	ART ANOVA	negative
830.5747@6.61	0.693577	0.999312	0.0235879	0.187671	0.627512	0.834405	ART ANOVA	negative
831.4693@6.05	0.956956	0.999312	0.47919	0.655496	0.100221	0.789161	twoWayAnova	negative
833.5547@11.48	0.856236	0.999312	0.118275	0.28169	0.158112	0.795507	ART ANOVA	negative
833.6131@11.6	0.824967	0.999312	0.0677238	0.219585	0.329987	0.795507	ART ANOVA	negative
833.6298@12.18	0.949613	0.999312	0.0521147	0.204555	0.288575	0.795507	twoWayAnova	negative
835.4952@6	0.730137	0.999312	0.0233338	0.187671	0.167951	0.795507	twoWayAnova	negative
836.5307@11.47	0.307535	0.999312	0.715393	0.820016	0.680123	0.858946	ART ANOVA	negative
837.5427@11.86	0.886919	0.999312	0.381099	0.562437	0.89973	0.94968	ART ANOVA	negative
839.5272@5.96	0.821709	0.999312	0.0747813	0.234449	0.368401	0.795507	twoWayAnova	negative
840.4933@4.76	0.782527	0.999312	0.00810457	0.187671	0.954678	0.983505	ART ANOVA	negative
841.5814@7.87	0.590419	0.999312	0.202194	0.390909	0.599986	0.827538	ART ANOVA	negative
841.5838@7.88	0.885343	0.999312	0.172867	0.35596	0.935343	0.97222	ART ANOVA	negative
842.509@5.13	0.952507	0.999312	0.0572587	0.212885	0.11974	0.789161	twoWayAnova	negative
842.5808@7.33	0.953101	0.999312	0.0147497	0.187671	0.517299	0.813341	ART ANOVA	negative
843.5393@11.73	0.993862	0.999312	0.193372	0.382783	0.333601	0.795507	ART ANOVA	negative
843.6784@12.02	0.943122	0.999312	0.0437982	0.194637	0.470254	0.813341	twoWayAnova	negative
844.5906@7.32	0.790836	0.999312	0.0367443	0.193743	0.651562	0.845427	ART ANOVA	negative
845.593@7.32	0.541878	0.999312	0.0646999	0.216913	0.385586	0.795507	ART ANOVA	negative
846.6805@11.99	0.745079	0.999312	0.0755235	0.235503	0.296322	0.795507	ART ANOVA	negative
847.6301@11.61	0.482486	0.999312	0.052086	0.204555	0.280812	0.795507	ART ANOVA	negative
848.4149@1.12	0.749169	0.999312	0.376254	0.560162	0.0444142	0.696222	ART ANOVA	negative
848.8298@11.83	0.947448	0.999312	0.552762	0.701536	0.87145	0.937738	ART ANOVA	negative
849.5274@11.47	0.514364	0.999312	0.570376	0.713595	0.174116	0.795507	twoWayAnova	negative
850.6098@11.62	0.622228	0.999312	0.978879	0.989111	0.0486412	0.740825	ART ANOVA	negative
850.6675@12.26	0.935591	0.999312	0.0452356	0.195449	0.36333	0.795507	twoWayAnova	negative
851.3919@0.73	0.183635	0.999312	0.445301	0.625782	0.923677	0.963548	ART ANOVA	negative
851.528@5.83	0.449032	0.999312	0.370583	0.558282	0.323256	0.795507	twoWayAnova	negative
853.5434@5.97	0.839691	0.999312	0.0782282	0.239713	0.397657	0.795507	twoWayAnova	negative
855.5947@8.94	0.995663	0.999312	0.0621305	0.215783	0.96191	0.983809	ART ANOVA	negative
856.6625@11.68	0.610772	0.999312	0.111618	0.276659	0.175717	0.795507	ART ANOVA	negative
858.5251@6.18	0.759886	0.999312	0.0307125	0.187671	0.338586	0.795507	ART ANOVA	negative
858.6809@11.97	0.657429	0.999312	0.438612	0.621993	0.486767	0.813341	ART ANOVA	negative
858.681@11.82	0.848415	0.999312	0.0965515	0.254909	0.281618	0.795507	twoWayAnova	negative
86.0152@1.16	0.93943	0.999312	0.8505	0.910913	0.809636	0.910754	ART ANOVA	negative
86.0153@1.06	0.7564	0.999312	0.821759	0.899284	0.304289	0.795507	ART ANOVA	negative
860.5418@6.44	0.501211	0.999312	0.00255575	0.187671	0.150597	0.795507	ART ANOVA	negative
860.6943@12.13	0.93205	0.999312	0.0930171	0.253286	0.620865	0.832074	ART ANOVA	negative
860.6953@12.12	0.906101	0.999312	0.0226275	0.187671	0.485821	0.813341	twoWayAnova	negative
861.5862@11.86	0.869133	0.999312	0.0332691	0.187671	0.403423	0.800696	twoWayAnova	negative
861.647@11.83	0.885756	0.999312	0.0399999	0.194637	0.356556	0.795507	ART ANOVA	negative
863.6946@13.4	0.793972	0.999312	0.0200633	0.187671	0.352161	0.795507	twoWayAnova	negative
866.51@5.02	0.907068	0.999312	0.00576313	0.187671	0.774743	0.905461	twoWayAnova	negative
866.5707@7.34	0.680114	0.999312	0.358755	0.549018	0.358684	0.795507	twoWayAnova	negative
868.5237@5.22	0.728474	0.999312	0.379474	0.561466	0.497737	0.813341	ART ANOVA	negative
868.6239@11.62	0.594927	0.999312	0.879012	0.928889	0.0528741	0.740825	ART ANOVA	negative
869.6938@12.01	0.941834	0.999312	0.48886	0.659392	0.397849	0.795507	twoWayAnova	negative
870.6815@11.69	0.762223	0.999312	0.119032	0.281791	0.383989	0.795507	ART ANOVA	negative
871.629@11.19	0.849984	0.999312	0.0607706	0.215129	0.356045	0.795507	twoWayAnova	negative
872.5383@6.79	0.522617	0.999312	0.112459	0.276765	0.977016	0.990854	ART ANOVA	negative
872.5554@5.97	0.596841	0.999312	0.201761	0.390909	0.0855208	0.752942	twoWayAnova	negative
872.6984@11.98	0.909733	0.999312	0.0793844	0.239713	0.477809	0.813341	twoWayAnova	negative
873.571@7.7	0.847122	0.999312	0.0666407	0.219585	0.099456	0.789161	twoWayAnova	negative
873.644@11.68	0.734996	0.999312	0.117003	0.281583	0.25089	0.795507	ART ANOVA	negative
874.7138@12.26	0.968402	0.999312	0.0291566	0.187671	0.356126	0.795507	twoWayAnova	negative
875.5858@9.29	0.374804	0.999312	0.0834998	0.240945	0.667275	0.857178	ART ANOVA	negative
875.6789@11.98	0.605067	0.999312	0.677794	0.796	0.999611	1	ART ANOVA	negative
877.5817@11.67	0.607204	0.999312	0.0596481	0.215129	0.212249	0.795507	ART ANOVA	negative
877.6897@12.25	0.965458	0.999312	0.0140014	0.187671	0.51657	0.813341	twoWayAnova	negative
879.5767@11.48	0.850154	0.999312	0.892064	0.9289	0.791857	0.910754	ART ANOVA	negative
882.5716@11.87	0.830989	0.999312	0.0823853	0.240118	0.835573	0.918102	ART ANOVA	negative
884.5403@6.31	0.790343	0.999312	0.0317805	0.187671	0.673253	0.857178	ART ANOVA	negative
886.5577@6.82	0.869796	0.999312	0.243271	0.426654	0.419723	0.803533	twoWayAnova	negative
886.7097@12.11	0.936308	0.999312	0.194827	0.384352	0.39897	0.795507	twoWayAnova	negative
888.5557@7.47	0.585388	0.999312	0.176096	0.359632	0.600858	0.827538	ART ANOVA	negative
888.7265@12.41	0.975808	0.999312	0.0401155	0.194637	0.528333	0.813341	twoWayAnova	negative
889.5771@8.11	0.771761	0.999312	0.283994	0.47744	0.965152	0.98381	ART ANOVA	negative
891.521@11.73	0.984562	0.999312	0.474862	0.653578	0.643977	0.84253	ART ANOVA	negative
897.5099@11.45	0.729865	0.999312	0.55244	0.701536	0.544409	0.813341	twoWayAnova	negative
898.7099@12.03	0.893505	0.999312	0.0308386	0.187671	0.358658	0.795507	ART ANOVA	negative
899.658@11.81	0.547063	0.999312	0.722072	0.826039	0.804877	0.910754	twoWayAnova	negative
90.032@1.1	0.804676	0.999312	0.206877	0.392873	0.0131681	0.58547	ART ANOVA	negative
900.7274@12.24	0.965818	0.999312	0.0232052	0.187671	0.434007	0.803533	twoWayAnova	negative
901.6776@12	0.669749	0.999312	0.826591	0.901171	0.186336	0.795507	ART ANOVA	negative
903.6162@11.5	0.654278	0.999312	0.888992	0.9289	0.530843	0.813341	ART ANOVA	negative
903.6994@12.21	0.202749	0.999312	0.154561	0.332019	0.282909	0.795507	ART ANOVA	negative
904.6414@12	0.338447	0.999312	0.70654	0.817656	0.750925	0.898464	ART ANOVA	negative
905.5893@11.6	0.390482	0.999312	0.796055	0.876113	0.349587	0.795507	ART ANOVA	negative
907.3444@0.73	0.0145932	0.999312	0.983794	0.990626	0.512128	0.813341	ART ANOVA	negative
907.6709@11.85	0.973674	0.999312	0.170525	0.353231	0.218954	0.795507	twoWayAnova	negative
908.5398@7.49	0.824048	0.999312	0.487859	0.659392	0.180958	0.795507	ART ANOVA	negative
908.6287@12.26	0.753145	0.999312	0.064663	0.216913	0.236417	0.795507	ART ANOVA	negative
909.568@11.72	0.936349	0.999312	0.475535	0.653578	0.853066	0.931786	ART ANOVA	negative
909.6839@11.94	0.579659	0.999312	0.258545	0.444974	0.324134	0.795507	twoWayAnova	negative
910.5558@6.45	0.665227	0.999312	0.027348	0.187671	0.575507	0.818122	ART ANOVA	negative
910.6563@11.99	0.330265	0.999312	0.115258	0.278541	0.0678518	0.752942	ART ANOVA	negative
911.5838@11.62	0.59297	0.999312	0.557384	0.705857	0.305619	0.795507	twoWayAnova	negative
915.6143@11.6	0.928819	0.999312	0.514838	0.681749	0.0331848	0.601475	ART ANOVA	negative
916.6054@4.82	0.451393	0.999312	0.0190285	0.187671	0.733246	0.893451	ART ANOVA	negative
923.5844@7.87	0.609336	0.999312	0.0947722	0.254909	0.674984	0.857178	ART ANOVA	negative
924.4703@5.03	0.973956	0.999312	0.0338225	0.187671	0.299691	0.795507	ART ANOVA	negative
924.6653@12	0.730025	0.999312	0.52755	0.69226	0.767301	0.904542	ART ANOVA	negative
926.5936@7.33	0.688492	0.999312	0.204596	0.392724	0.210626	0.795507	ART ANOVA	negative
927.624@11.61	0.558308	0.999312	0.922704	0.9472	0.232927	0.795507	ART ANOVA	negative
929.6323@11.61	0.271207	0.999312	0.848819	0.910913	0.226684	0.795507	ART ANOVA	negative
93.9352@0.71	0.467644	0.999312	0.124879	0.290882	0.0740027	0.752942	ART ANOVA	negative
93.9353@0.98	0.487948	0.999312	0.976257	0.989111	0.563588	0.813341	ART ANOVA	negative
931.7237@12.5	0.863709	0.999312	0.0442968	0.194637	0.336555	0.795507	twoWayAnova	negative
932.6094@11.64	0.336516	0.999312	0.208967	0.392873	0.119297	0.789161	twoWayAnova	negative
932.6714@12.26	0.707064	0.999312	0.0787695	0.239713	0.444343	0.803533	twoWayAnova	negative
934.4955@5.02	0.841661	0.999312	0.0505286	0.204555	0.757498	0.898464	ART ANOVA	negative
940.6771@12.12	0.946117	0.999312	0.00910712	0.187671	0.65814	0.850158	twoWayAnova	negative
940.6802@11.83	0.709248	0.999312	0.302739	0.498832	0.967063	0.984029	ART ANOVA	negative
945.6038@11.62	0.729521	0.999312	0.207463	0.392873	0.860235	0.936245	ART ANOVA	negative
948.5127@5.03	0.90938	0.999312	0.00727486	0.187671	0.641064	0.841216	twoWayAnova	negative
950.5259@5.24	0.986207	0.999312	0.0140648	0.187671	0.469957	0.813341	ART ANOVA	negative
952.6815@11.69	0.907938	0.999312	0.156992	0.333536	0.644971	0.84253	ART ANOVA	negative
952.686@11.99	0.428703	0.999312	0.210068	0.39303	0.444714	0.803533	ART ANOVA	negative
954.7003@11.99	0.540344	0.999312	0.885799	0.928889	0.584747	0.823188	ART ANOVA	negative
954.7055@12.26	0.902063	0.999312	0.0960025	0.254909	0.216826	0.795507	twoWayAnova	negative
955.6448@11.68	0.626826	0.999312	0.50652	0.67536	0.108391	0.789161	ART ANOVA	negative
955.7139@12.26	0.861534	0.999312	0.0424104	0.194637	0.385504	0.795507	twoWayAnova	negative
957.6813@11.99	0.950933	0.999312	0.519726	0.685076	0.604958	0.827538	ART ANOVA	negative
961.7144@12.12	0.219657	0.999312	0.197015	0.387352	0.783289	0.905461	ART ANOVA	negative
962.6366@3.62	0.790928	0.999312	0.282593	0.47744	0.231575	0.795507	ART ANOVA	negative
966.5421@6.31	0.844544	0.999312	0.0341592	0.187671	0.126117	0.789161	ART ANOVA	negative
967.5829@11.62	0.567429	0.999312	0.20867	0.392873	0.623001	0.832311	twoWayAnova	negative
968.5575@7.5	0.731303	0.999312	0.0598612	0.215129	0.678158	0.858802	ART ANOVA	negative
968.7099@12.11	0.922736	0.999312	0.714627	0.820016	0.213785	0.795507	ART ANOVA	negative
978.6986@12.26	0.844071	0.999312	0.187633	0.377872	0.408331	0.800696	twoWayAnova	negative
982.7284@12.24	0.669511	0.999312	0.00231762	0.187671	0.523539	0.813341	ART ANOVA	negative
986.4632@5.03	0.938138	0.999312	0.0301217	0.187671	0.863828	0.936486	twoWayAnova	negative
992.6596@12	0.688739	0.999312	0.641243	0.773418	0.869636	0.937738	ART ANOVA	negative
993.5885@11.63	0.264548	0.999312	0.237722	0.420672	0.481192	0.813341	twoWayAnova	negative
1002.682@1.66	0.544221	0.998026	0.617972	0.810715	0.003756	0.089219	twoWayAnova	positive
1029.6785@1.63	0.4746	0.998026	0.481489	0.701598	0.004642	0.089219	ART ANOVA	positive
103.0996@0.84	0.307956	0.998026	0.060803	0.192307	0.561903	0.823873	ART ANOVA	positive
103.1001@0.72	0.760904	0.998026	0.050704	0.169566	0.260702	0.749321	ART ANOVA	positive
103.9849@0.71	0.487502	0.998026	0.236846	0.469092	0.034023	0.223893	ART ANOVA	positive
103.985@0.85	0.917526	0.998026	0.89685	0.964319	0.441778	0.823873	ART ANOVA	positive
1034.3479@12.49	0.098014	0.998026	0.083517	0.228691	0.517742	0.823873	ART ANOVA	positive
1036.3481@12.49	0.245016	0.998026	0.008349	0.120202	0.303411	0.788481	ART ANOVA	positive
104.0626@1.1	0.282584	0.998026	0.655174	0.830159	0.017072	0.145384	ART ANOVA	positive
1046.7079@1.63	0.486726	0.998026	0.480949	0.701598	0.00327	0.089219	ART ANOVA	positive
1050.7107@1.63	0.839592	0.998026	0.828334	0.932602	0.531666	0.823873	ART ANOVA	positive
106.0783@1.1	0.191755	0.998026	0.686276	0.853701	0.083651	0.392293	ART ANOVA	positive
1073.705@1.6	0.527554	0.998026	0.555107	0.773582	0.003342	0.089219	ART ANOVA	positive
1090.734@1.61	0.562848	0.998026	0.515263	0.740237	0.008329	0.102117	ART ANOVA	positive
1096.8178@4.33	0.205292	0.998026	0.179392	0.383203	0.691854	0.84997	twoWayAnova	positive
1107.7632@11.78	0.796495	0.998026	0.04649	0.162121	0.657312	0.842744	twoWayAnova	positive
1128.3768@12.62	0.86707	0.998026	0.002555	0.120202	0.396882	0.823873	ART ANOVA	positive
1133.777@11.78	0.75987	0.998026	0.057141	0.182138	0.705247	0.84997	twoWayAnova	positive
1134.76@1.58	0.574371	0.998026	0.695285	0.859626	0.013145	0.127696	ART ANOVA	positive
1135.7977@12.05	0.874301	0.998026	0.254488	0.479524	0.790447	0.894782	ART ANOVA	positive
1164.7378@2.52	0.944301	0.998026	0.931135	0.976614	0.582929	0.82484	ART ANOVA	positive
1178.7883@1.55	0.266475	0.998026	0.557138	0.773582	0.013882	0.131722	ART ANOVA	positive
118.0785@1.11	0.704765	0.998026	0.641021	0.822442	0.675198	0.842744	ART ANOVA	positive
1184.8699@4.25	0.66173	0.998026	0.99036	1	0.480292	0.823873	twoWayAnova	positive
1228.9033@4.21	0.650777	0.998026	0.812925	0.923882	0.841896	0.915983	twoWayAnova	positive
1264.8361@11.69	0.928045	0.998026	0.070889	0.205234	0.171267	0.633218	twoWayAnova	positive
1272.9226@4.17	0.877788	0.998026	0.71054	0.868943	0.398657	0.823873	ART ANOVA	positive
128.0475@1.1	0.470821	0.998026	0.582257	0.786625	0.008502	0.102117	twoWayAnova	positive
1310.8415@11.61	0.828696	0.998026	0.044462	0.159517	0.615943	0.826427	twoWayAnova	positive
1336.8569@11.62	0.715825	0.998026	0.075041	0.211149	0.545244	0.823873	twoWayAnova	positive
1338.8736@11.96	0.850491	0.998026	0.094945	0.249921	0.276702	0.762799	twoWayAnova	positive
134.0733@1.11	0.230938	0.998026	0.531287	0.747465	0.150024	0.584677	twoWayAnova	positive
144.0421@1.1	0.5939	0.998026	0.460448	0.684285	0.007605	0.100096	twoWayAnova	positive
146.0582@1.1	0.963894	0.998026	0.216428	0.441513	0.003624	0.089219	twoWayAnova	positive
150.0681@1.1	0.270049	0.998026	0.576307	0.786399	0.031384	0.220768	ART ANOVA	positive
1513.1412@11.51	0.884451	0.998026	0.014507	0.120202	0.481981	0.823873	twoWayAnova	positive
152.1214@3.3	0.881375	0.998026	0.904302	0.964319	0.502966	0.823873	ART ANOVA	positive
1549.1993@11.56	0.854302	0.998026	0.011031	0.120202	0.560079	0.823873	twoWayAnova	positive
1565.172@11.58	0.944999	0.998026	0.012707	0.120202	0.555774	0.823873	twoWayAnova	positive
1593.1771@11.65	0.721367	0.998026	0.284472	0.511142	0.589208	0.82484	ART ANOVA	positive
1597.2152@11.62	0.96462	0.998026	0.371239	0.610748	0.950038	0.977872	ART ANOVA	positive
166.0264@4.42	0.22523	0.998026	0.002303	0.120202	0.026363	0.188707	ART ANOVA	positive
183.0661@0.92	0.871158	0.998026	0.383462	0.623317	0.330228	0.792547	ART ANOVA	positive
185.9877@0.85	0.934341	0.998026	0.244316	0.479091	0.268918	0.751497	ART ANOVA	positive
191.152@0.84	0.441522	0.998026	0.697794	0.860121	0.026328	0.188707	ART ANOVA	positive
199.2299@1.2	0.755724	0.998026	0.247576	0.479524	0.152952	0.58872	ART ANOVA	positive
213.246@1.38	0.906997	0.998026	0.088048	0.237903	0.700983	0.84997	twoWayAnova	positive
216.1146@1.1	0.716831	0.998026	0.650703	0.829646	0.009124	0.104753	ART ANOVA	positive
223.1209@1.02	0.286824	0.998026	0.637054	0.819931	0.089268	0.404718	ART ANOVA	positive
227.2613@1.64	0.979938	0.998026	0.066229	0.197236	0.931064	0.966601	ART ANOVA	positive
227.9753@0.84	0.466243	0.998026	0.308507	0.540219	0.182323	0.654793	ART ANOVA	positive
229.2404@1.65	0.383934	0.998026	0.282653	0.510277	0.477403	0.823873	ART ANOVA	positive
238.0991@0.7	0.878164	0.998026	0.354799	0.591259	0.037584	0.239597	ART ANOVA	positive
241.2768@2.01	0.661497	0.998026	0.062026	0.193146	0.299142	0.788481	ART ANOVA	positive
243.2561@1.27	0.454051	0.998026	0.069902	0.205179	0.669166	0.842744	ART ANOVA	positive
243.9466@0.84	0.867793	0.998026	1	1	0.40772	0.823873	ART ANOVA	positive
245.9426@0.85	0.968483	0.998026	0.353258	0.591259	0.706225	0.84997	ART ANOVA	positive
253.9755@0.84	0.675416	0.998026	0.779126	0.90565	0.051369	0.29922	ART ANOVA	positive
257.2718@1.58	0.715197	0.998026	0.490692	0.712318	0.545351	0.823873	ART ANOVA	positive
262.1205@1.1	0.365067	0.998026	0.936886	0.980127	0.043676	0.262056	ART ANOVA	positive
266.1148@0.98	0.767447	0.998026	0.470653	0.690743	0.115469	0.480726	ART ANOVA	positive
267.9909@0.84	0.974284	0.998026	0.319381	0.55215	0.341542	0.794136	ART ANOVA	positive
271.2508@1.23	0.88122	0.998026	0.227472	0.460351	0.593716	0.82484	ART ANOVA	positive
278.1152@1.11	0.675111	0.998026	0.759767	0.893754	0.04718	0.278977	ART ANOVA	positive
278.1517@4.42	0.181635	0.998026	0.000897	0.120202	0.011205	0.115701	ART ANOVA	positive
280.1315@1.1	0.494899	0.998026	0.771479	0.901781	0.209749	0.681314	twoWayAnova	positive
281.1348@1.1	0.330935	0.998026	0.725316	0.871484	0.070308	0.364954	ART ANOVA	positive
281.196@0.91	0.403744	0.998026	0.190345	0.400313	0.172273	0.633218	ART ANOVA	positive
281.2717@3.56	0.969401	0.998026	0.047312	0.162655	0.487547	0.823873	ART ANOVA	positive
282.0623@0.7	0.684007	0.998026	6.66e-06	0.002719	0.017352	0.145384	ART ANOVA	positive
283.3236@2.02	0.649284	0.998026	0.442186	0.678239	0.407528	0.823873	ART ANOVA	positive
287.2456@1.5	0.888538	0.998026	0.353161	0.591259	0.240773	0.744208	ART ANOVA	positive
287.2822@1.56	0.58556	0.998026	0.036098	0.140689	0.958698	0.977872	twoWayAnova	positive
287.2822@1.88	0.591715	0.998026	0.097495	0.254986	0.974209	0.986296	ART ANOVA	positive
294.1107@1.1	0.522335	0.998026	0.885843	0.961233	0.035657	0.230922	twoWayAnova	positive
297.2664@1.64	0.904306	0.998026	0.31593	0.548508	0.07261	0.365741	ART ANOVA	positive
297.3391@2.06	0.722336	0.998026	0.100971	0.262397	0.097211	0.413145	ART ANOVA	positive
298.1429@0.85	0.691225	0.998026	0.729077	0.871484	0.071199	0.364954	ART ANOVA	positive
299.2823@2.19	0.983154	0.998026	0.028187	0.136255	0.414786	0.823873	twoWayAnova	positive
301.298@2.37	0.834958	0.998026	0.388767	0.626944	0.623872	0.826427	ART ANOVA	positive
303.2806@1.64	0.42325	0.998026	0.023167	0.122757	0.303361	0.788481	ART ANOVA	positive
303.2926@1.19	0.709951	0.998026	0.022761	0.122757	0.015434	0.139932	ART ANOVA	positive
307.2747@1.39	0.734773	0.998026	0.068742	0.203237	0.262564	0.749321	ART ANOVA	positive
309.3029@4.31	0.677342	0.998026	0.662024	0.835172	0.415543	0.823873	twoWayAnova	positive
325.3704@1.81	0.996379	0.998026	0.882552	0.961233	0.393754	0.823873	ART ANOVA	positive
328.309@1.94	0.565639	0.998026	0.006108	0.120202	0.51361	0.823873	ART ANOVA	positive
331.3233@1.61	0.430637	0.998026	0.040986	0.149687	0.003011	0.089219	ART ANOVA	positive
333.2876@1.08	0.226527	0.998026	0.783218	0.90782	0.009243	0.104753	ART ANOVA	positive
333.324@2.8	0.74033	0.998026	0.036765	0.140689	0.646934	0.84002	ART ANOVA	positive
335.3037@1.98	0.573067	0.998026	0.015137	0.120202	0.871937	0.930239	twoWayAnova	positive
335.9786@0.85	0.896792	0.998026	0.018116	0.120202	0.590842	0.82484	ART ANOVA	positive
340.021@0.7	0.44197	0.998026	0.074384	0.211149	0.068089	0.364954	ART ANOVA	positive
349.994@0.84	0.494355	0.998026	0.669939	0.841031	0.397402	0.823873	ART ANOVA	positive
357.36@3.81	0.346274	0.998026	0.730509	0.871484	0.032935	0.221905	ART ANOVA	positive
368.3756@4.32	0.691059	0.998026	0.62294	0.814614	0.812122	0.90285	ART ANOVA	positive
369.2873@2.33	0.120359	0.998026	0.917225	0.969502	0.09126	0.404718	ART ANOVA	positive
371.3059@1.62	0.97701	0.998026	0.018993	0.120202	0.292634	0.780358	ART ANOVA	positive
375.251@1.01	0.194086	0.998026	0.053127	0.174805	0.212206	0.681314	ART ANOVA	positive
386.1729@0.98	0.969236	0.998026	0.461222	0.684285	0.388754	0.823873	ART ANOVA	positive
386.2747@0.83	0.867838	0.998026	0.58463	0.787225	0.011445	0.115701	ART ANOVA	positive
390.2817@4.42	0.558798	0.998026	0.001536	0.120202	0.019036	0.149357	ART ANOVA	positive
396.1942@1.1	0.691719	0.998026	0.452655	0.684285	0.006258	0.089219	twoWayAnova	positive
397.3192@1.82	0.996364	0.998026	0.106986	0.274529	0.333013	0.794136	ART ANOVA	positive
399.3348@2.41	0.919227	0.998026	0.002112	0.120202	0.20934	0.681314	ART ANOVA	positive
407.301@3.99	0.22017	0.998026	0.422743	0.660839	0.821365	0.905721	twoWayAnova	positive
410.2592@4.22	0.296515	0.998026	0.883417	0.961233	0.039352	0.242443	twoWayAnova	positive
413.3139@2.27	0.021211	0.998026	0.812896	0.923882	0.005616	0.089219	ART ANOVA	positive
414.2048@1.09	0.470478	0.998026	0.631798	0.819469	0.00532	0.089219	ART ANOVA	positive
415.3503@1.8	0.541888	0.998026	0.013979	0.120202	0.875519	0.930239	ART ANOVA	positive
417.2135@1.1	0.877067	0.998026	0.606233	0.810715	0.168505	0.630734	ART ANOVA	positive
418.3444@11.89	0.896318	0.998026	0.251432	0.479524	0.958599	0.977872	twoWayAnova	positive
423.3565@2.6	0.846842	0.998026	0.047441	0.162655	0.309384	0.792547	ART ANOVA	positive
425.2906@1.49	0.928753	0.998026	0.630538	0.819469	0.58394	0.82484	ART ANOVA	positive
425.3509@2.6	0.821873	0.998026	0.006983	0.120202	0.108753	0.457435	ART ANOVA	positive
427.3662@3.3	0.968951	0.998026	0.007153	0.120202	0.245906	0.748727	ART ANOVA	positive
428.1884@0.98	0.749969	0.998026	1	1	0.033177	0.221905	ART ANOVA	positive
428.2193@1.11	0.450334	0.998026	0.526869	0.747431	0.414518	0.823873	ART ANOVA	positive
428.22@1.24	0.750872	0.998026	0.328842	0.565076	0.004687	0.089219	ART ANOVA	positive
429.3812@4.53	0.299985	0.998026	0.427901	0.661469	0.117096	0.482578	ART ANOVA	positive
430.196@0.9	0.553457	0.998026	0.579234	0.786625	0.145716	0.577203	ART ANOVA	positive
437.2914@3.14	0.876142	0.998026	0.346355	0.58636	0.481427	0.823873	ART ANOVA	positive
446.4971@1.38	0.985652	0.998026	0.052553	0.174323	0.997196	0.997196	ART ANOVA	positive
456.251@1.41	0.768101	0.998026	0.615903	0.810715	0.016648	0.145384	twoWayAnova	positive
457.3403@2.21	0.07681	0.998026	0.799864	0.921877	0.005059	0.089219	twoWayAnova	positive
459.2625@1.12	0.072944	0.998026	0.492337	0.712318	0.522264	0.823873	ART ANOVA	positive
460.2653@1.11	0.490342	0.998026	0.723688	0.871484	0.428062	0.823873	ART ANOVA	positive
462.4676@1.38	0.909363	0.998026	0.206557	0.425632	0.648545	0.84002	ART ANOVA	positive
465.3216@3.97	0.708023	0.998026	0.278007	0.508604	0.214932	0.681314	twoWayAnova	positive
466.3218@4.22	0.423095	0.998026	0.972918	0.999875	0.039813	0.242443	ART ANOVA	positive
473.2651@1.13	0.635704	0.998026	0.448924	0.683437	0.015033	0.139393	ART ANOVA	positive
474.2727@1.08	0.488148	0.998026	0.686308	0.853701	0.264028	0.749321	ART ANOVA	positive
474.2732@1.13	0.507448	0.998026	0.197968	0.41421	0.259543	0.749321	ART ANOVA	positive
474.2751@1.13	0.923825	0.998026	0.093108	0.248289	0.722438	0.856845	ART ANOVA	positive
474.4076@11.89	0.754725	0.998026	0.447439	0.683437	0.316776	0.792547	ART ANOVA	positive
474.4163@11.89	0.91415	0.998026	0.330904	0.565076	0.21573	0.681314	ART ANOVA	positive
477.3107@1.11	0.131754	0.998026	0.012836	0.120202	0.095351	0.410704	ART ANOVA	positive
479.3354@2.98	0.774057	0.998026	0.054141	0.176717	0.338632	0.794136	ART ANOVA	positive
487.2927@1.12	0.646124	0.998026	0.907884	0.964319	0.090922	0.404718	ART ANOVA	positive
493.3162@2	0.255303	0.998026	0.392615	0.630656	0.123606	0.504312	ART ANOVA	positive
493.485@12.01	0.835071	0.998026	0.965221	0.996988	0.197351	0.662341	ART ANOVA	positive
494.1447@1.09	0.791791	0.998026	0.526692	0.747431	0.018109	0.145384	ART ANOVA	positive
495.3322@2.44	0.779979	0.998026	0.253054	0.479524	0.182957	0.654793	ART ANOVA	positive
495.3328@2.64	0.877758	0.998026	0.519576	0.743814	0.081397	0.388385	ART ANOVA	positive
496.2575@1.12	0.852863	0.998026	0.904093	0.964319	0.633735	0.831395	twoWayAnova	positive
501.2744@1.11	0.266784	0.998026	0.991395	1	0.803575	0.902538	twoWayAnova	positive
501.2883@2.29	0.176036	0.998026	0.87889	0.961233	0.155951	0.594652	ART ANOVA	positive
501.3662@2.14	0.158074	0.998026	0.877602	0.961233	0.00437	0.089219	twoWayAnova	positive
507.4497@5.11	0.975132	0.998026	0.232769	0.465539	0.062684	0.350344	ART ANOVA	positive
509.3487@3.08	0.904191	0.998026	0.178375	0.383038	0.09563	0.410704	ART ANOVA	positive
515.3199@1.1	0.656127	0.998026	0.418541	0.659323	0.35757	0.819599	twoWayAnova	positive
518.1885@1.09	0.816031	0.998026	0.469721	0.690743	0.074992	0.373118	ART ANOVA	positive
519.285@1.12	0.320481	0.998026	0.827712	0.932602	0.066828	0.363542	ART ANOVA	positive
519.33@2.24	0.836615	0.998026	0.80782	0.923223	0.011516	0.115701	ART ANOVA	positive
521.3479@2.63	0.835803	0.998026	0.113144	0.286552	0.291602	0.780358	ART ANOVA	positive
523.3635@3.31	0.98047	0.998026	0.458319	0.684285	0.197155	0.662341	ART ANOVA	positive
523.3642@3.5	0.973189	0.998026	0.150928	0.353079	0.427239	0.823873	ART ANOVA	positive
524.2885@1.09	0.658832	0.998026	0.804876	0.923188	0.0221	0.166979	ART ANOVA	positive
528.454@11.99	0.556611	0.998026	0.711341	0.868943	0.442339	0.823873	ART ANOVA	positive
530.2666@2.75	0.523995	0.998026	0.573407	0.785068	0.018025	0.145384	twoWayAnova	positive
530.2674@1.09	0.397404	0.998026	0.805527	0.923188	0.065182	0.359382	ART ANOVA	positive
530.4704@11.89	0.890629	0.998026	0.415654	0.657314	0.329722	0.792547	twoWayAnova	positive
533.3@1.12	0.146029	0.998026	0.124297	0.307353	0.790488	0.894782	ART ANOVA	positive
534.2474@1.13	0.981306	0.998026	0.154961	0.353079	0.667509	0.842744	ART ANOVA	positive
543.3323@2.18	0.600277	0.998026	0.964582	0.996988	0.081865	0.388385	ART ANOVA	positive
545.392@2.08	0.276582	0.998026	0.983138	1	0.003097	0.089219	twoWayAnova	positive
547.3152@1.12	0.878713	0.998026	0.244836	0.479091	0.478332	0.823873	ART ANOVA	positive
559.3196@1.12	0.788671	0.998026	0.468008	0.690743	0.777919	0.894782	ART ANOVA	positive
565.4467@5.52	0.87183	0.998026	0.003093	0.120202	0.8484	0.918163	ART ANOVA	positive
572.4597@12.15	0.380856	0.998026	0.262643	0.491551	0.199652	0.662341	ART ANOVA	positive
573.3293@1.12	0.976642	0.998026	0.831552	0.932602	0.572417	0.82484	ART ANOVA	positive
577.5757@12.02	0.801391	0.998026	0.015198	0.120202	0.427482	0.823873	twoWayAnova	positive
587.3462@1.12	0.530226	0.998026	0.614947	0.810715	0.038184	0.239677	twoWayAnova	positive
589.4183@2.03	0.333974	0.998026	0.832127	0.932602	0.002978	0.089219	twoWayAnova	positive
590.4693@11.82	0.911831	0.998026	0.149029	0.353079	0.47088	0.823873	ART ANOVA	positive
593.5749@12.01	0.599926	0.998026	0.019854	0.120202	0.553876	0.823873	ART ANOVA	positive
605.6089@12.32	0.870903	0.998026	0.020183	0.120202	0.564956	0.823873	twoWayAnova	positive
606.4649@11.95	0.827968	0.998026	0.695172	0.859626	0.790792	0.894782	ART ANOVA	positive
609.1766@12	0.289494	0.998026	0.427445	0.661469	0.805285	0.902538	twoWayAnova	positive
609.5342@11.7	0.801968	0.998026	0.234053	0.465822	0.188969	0.660361	twoWayAnova	positive
611.5525@11.98	0.928444	0.998026	0.412115	0.654253	0.77629	0.894782	twoWayAnova	positive
615.2899@2.64	0.677116	0.998026	0.033701	0.140689	0.090274	0.404718	ART ANOVA	positive
616.5054@11.99	0.308651	0.998026	0.674259	0.843858	0.652397	0.842336	twoWayAnova	positive
619.5819@12.03	0.794597	0.998026	0.006139	0.120202	0.947828	0.977872	twoWayAnova	positive
621.2396@2.93	0.977197	0.998026	0.101704	0.262629	0.388661	0.823873	ART ANOVA	positive
621.6037@12.3	0.928183	0.998026	0.033772	0.140689	0.256183	0.749321	twoWayAnova	positive
627.3716@12.41	0.813528	0.998026	0.884301	0.961233	0.970779	0.985268	twoWayAnova	positive
627.4497@1.38	0.740819	0.998026	0.531003	0.747465	0.021062	0.162135	ART ANOVA	positive
631.6258@12.31	0.861762	0.998026	0.013417	0.120202	0.557136	0.823873	twoWayAnova	positive
633.4445@1.98	0.433152	0.998026	0.83547	0.932602	0.00445	0.089219	twoWayAnova	positive
633.5331@11.68	0.544924	0.998026	0.245417	0.479091	0.620249	0.826427	twoWayAnova	positive
633.6386@12.63	0.939713	0.998026	0.039742	0.148759	0.342263	0.794136	twoWayAnova	positive
636.297@2.94	0.522001	0.998026	0.381439	0.623317	0.654533	0.842427	ART ANOVA	positive
637.5631@12.02	0.952479	0.998026	0.760129	0.893754	0.825272	0.906549	ART ANOVA	positive
638.3927@1.11	0.424846	0.998026	0.090679	0.243402	0.276453	0.762799	ART ANOVA	positive
641.3044@2.81	0.99014	0.998026	0.113778	0.286552	0.161527	0.610212	twoWayAnova	positive
641.5763@11.81	0.945992	0.998026	0.014458	0.120202	0.177636	0.647102	twoWayAnova	positive
643.3202@3.51	0.334837	0.998026	0.015463	0.120202	0.376337	0.823873	ART ANOVA	positive
643.4452@1.16	0.421454	0.998026	0.554583	0.773582	0.536152	0.823873	ART ANOVA	positive
645.6035@12.06	0.958352	0.998026	0.01827	0.120202	0.482287	0.823873	twoWayAnova	positive
647.6217@12.29	0.878115	0.998026	0.020554	0.120202	0.558776	0.823873	twoWayAnova	positive
648.6522@5.02	0.391865	0.998026	0.881124	0.961233	0.372833	0.823873	twoWayAnova	positive
649.5038@6.18	0.772302	0.998026	0.01595	0.120202	0.711696	0.854035	twoWayAnova	positive
649.6361@12.6	0.855164	0.998026	0.202644	0.41969	0.239786	0.744208	ART ANOVA	positive
659.5492@11.66	0.857844	0.998026	0.381989	0.623317	0.60376	0.82484	ART ANOVA	positive
661.5655@12	0.759661	0.998026	0.925071	0.975269	0.523899	0.823873	ART ANOVA	positive
662.447@12.07	0.592833	0.998026	0.634686	0.819469	0.41837	0.823873	ART ANOVA	positive
663.52@6.83	0.919162	0.998026	0.300142	0.532283	0.217085	0.681314	twoWayAnova	positive
663.5203@6.84	0.912817	0.998026	0.155145	0.353079	0.883386	0.933735	twoWayAnova	positive
663.6462@12.76	0.975707	0.998026	0.275167	0.508001	0.434005	0.823873	ART ANOVA	positive
665.4413@5.46	0.777017	0.998026	0.021169	0.121647	0.30635	0.79108	twoWayAnova	positive
666.5205@12.01	0.700949	0.998026	0.460096	0.684285	0.676392	0.842744	ART ANOVA	positive
667.4574@6.07	0.632048	0.998026	0.015509	0.120202	0.692513	0.84997	ART ANOVA	positive
667.6117@11.93	0.777314	0.998026	0.609176	0.810715	0.094067	0.410704	ART ANOVA	positive
668.5779@12.06	0.120178	0.998026	0.456713	0.684285	0.090407	0.404718	ART ANOVA	positive
669.4603@5.24	0.633732	0.998026	1	1	0.011627	0.115701	ART ANOVA	positive
673.6294@12.32	0.961366	0.998026	0.024513	0.125015	0.51525	0.823873	twoWayAnova	positive
676.5496@6.49	0.947388	0.998026	0.005684	0.120202	0.415539	0.823873	twoWayAnova	positive
676.5761@11.75	0.686434	0.998026	0.074581	0.211149	0.189368	0.660361	twoWayAnova	positive
677.4706@1.92	0.579816	0.998026	0.955498	0.991968	0.004229	0.089219	ART ANOVA	positive
677.4999@6.05	0.714607	0.998026	0.012799	0.120202	0.901543	0.950464	ART ANOVA	positive
678.5924@12.01	0.673138	0.998026	0.17185	0.374946	0.259682	0.749321	ART ANOVA	positive
682.4551@4.79	0.423762	0.998026	0.649415	0.829646	0.00851	0.102117	ART ANOVA	positive
685.5622@11.71	0.759242	0.998026	0.141972	0.340732	0.338515	0.794136	ART ANOVA	positive
687.5806@12.01	0.782206	0.998026	1	1	0.415099	0.823873	ART ANOVA	positive
689.5343@7.01	0.889885	0.998026	0.010145	0.120202	0.831003	0.906549	ART ANOVA	positive
689.5361@7	0.197983	0.998026	0.30276	0.53244	0.599163	0.82484	ART ANOVA	positive
691.4555@5.86	0.921035	0.998026	0.011418	0.120202	0.955357	0.977872	ART ANOVA	positive
693.4714@6.21	0.846929	0.998026	0.048191	0.163848	0.675614	0.842744	twoWayAnova	positive
696.6061@12.32	0.736314	0.998026	0.386994	0.626562	0.552763	0.823873	ART ANOVA	positive
698.5878@12.71	0.355209	0.998026	0.0648	0.197236	0.616022	0.826427	ART ANOVA	positive
700.5513@6.25	0.902291	0.998026	0.004648	0.120202	0.383113	0.823873	twoWayAnova	positive
702.5674@7.37	0.7758	0.998026	0.009936	0.120202	0.661043	0.842744	ART ANOVA	positive
702.568@7.37	0.940661	0.998026	0.703353	0.864362	0.329383	0.792547	twoWayAnova	positive
702.5799@12	0.798143	0.998026	0.276483	0.50813	0.199531	0.662341	ART ANOVA	positive
703.515@6.27	0.707295	0.998026	0.014306	0.120202	0.663724	0.842744	ART ANOVA	positive
703.5154@6.27	0.775758	0.998026	0.019881	0.120202	0.827797	0.906549	ART ANOVA	positive
705.5298@7.4	0.776844	0.998026	0.009431	0.120202	0.970618	0.985268	ART ANOVA	positive
705.5309@7.4	0.794434	0.998026	0.010026	0.120202	0.872776	0.930239	ART ANOVA	positive
707.4879@5.27	0.71116	0.998026	0.013609	0.120202	0.401375	0.823873	twoWayAnova	positive
709.5034@5.38	0.993459	0.998026	0.030764	0.140689	0.917633	0.959985	ART ANOVA	positive
709.5039@5.38	0.912316	0.998026	0.054972	0.178004	0.124854	0.504362	ART ANOVA	positive
709.5043@5.83	0.264485	0.998026	0.01805	0.120202	0.875252	0.930239	ART ANOVA	positive
710.4875@5.62	0.339492	0.998026	0.769489	0.901781	0.026072	0.188707	ART ANOVA	positive
711.521@5.98	0.853554	0.998026	0.032983	0.140689	0.991377	0.993813	ART ANOVA	positive
711.6382@12.95	0.560283	0.998026	0.1673	0.372998	0.009684	0.106783	ART ANOVA	positive
713.5359@6.47	0.564426	0.998026	0.038211	0.144353	0.94306	0.976569	ART ANOVA	positive
715.5487@7.38	0.833843	0.998026	0.020422	0.120202	0.928035	0.966601	ART ANOVA	positive
716.5816@8.22	0.840363	0.998026	0.124048	0.307353	0.800381	0.902087	twoWayAnova	positive
716.5822@8.21	0.766662	0.998026	0.168366	0.373333	0.6775	0.842744	ART ANOVA	positive
719.5462@8.25	0.971897	0.998026	0.001533	0.120202	0.055288	0.313299	twoWayAnova	positive
719.5498@11.65	0.878968	0.998026	0.18871	0.398931	0.427922	0.823873	ART ANOVA	positive
721.4965@1.88	0.628987	0.998026	1	1	0.005039	0.089219	ART ANOVA	positive
724.6335@12.63	0.644538	0.998026	0.460809	0.684285	0.983982	0.989823	ART ANOVA	positive
728.5996@12	0.917335	0.998026	0.151212	0.353079	0.44052	0.823873	ART ANOVA	positive
729.57@11.91	0.816537	0.998026	0.175372	0.378581	0.321729	0.792547	twoWayAnova	positive
730.598@9.3	0.907906	0.998026	0.01609	0.120202	0.58879	0.82484	twoWayAnova	positive
733.5046@5.63	0.987172	0.998026	0.028386	0.136255	0.737208	0.863211	twoWayAnova	positive
733.5622@9.33_1	0.890812	0.998026	0.011261	0.120202	0.571981	0.82484	twoWayAnova	positive
733.5926@11.6	0.750817	0.998026	0.034186	0.140689	0.621732	0.826427	ART ANOVA	positive
735.5354@12.02	0.53414	0.998026	0.062162	0.193146	0.791706	0.894782	ART ANOVA	positive
737.5353@6.77	0.635444	0.998026	0.435078	0.669857	0.002011	0.089219	twoWayAnova	positive
737.5378@6.09	0.864399	0.998026	0.017978	0.120202	0.462319	0.823873	twoWayAnova	positive
737.5382@6.09	0.849121	0.998026	0.253178	0.479524	0.783426	0.894782	ART ANOVA	positive
745.5631@8.53	0.990484	0.998026	0.010538	0.120202	0.408236	0.823873	twoWayAnova	positive
745.5635@11.72	0.923248	0.998026	0.036081	0.140689	0.426035	0.823873	twoWayAnova	positive
747.5194@8.83	0.953311	0.998026	0.017015	0.120202	0.879642	0.932192	ART ANOVA	positive
747.614@11.86	0.902812	0.998026	0.012613	0.120202	0.542046	0.823873	twoWayAnova	positive
751.5507@11.21	0.985413	0.998026	0.036553	0.140689	0.979077	0.988771	ART ANOVA	positive
751.5508@11.51	0.892689	0.998026	0.020296	0.120202	0.462465	0.823873	twoWayAnova	positive
753.5698@11.75	0.805458	0.998026	0.29381	0.52347	0.539991	0.823873	ART ANOVA	positive
755.5453@6.8	0.483564	0.998026	0.077797	0.217406	0.199409	0.662341	twoWayAnova	positive
757.5988@11.57	0.9219	0.998026	0.186195	0.395664	0.847833	0.918163	twoWayAnova	positive
758.6268@11.52	0.904318	0.998026	0.015617	0.120202	0.510747	0.823873	twoWayAnova	positive
759.5777@9.57	0.745536	0.998026	0.013917	0.120202	0.702735	0.84997	ART ANOVA	positive
759.5796@11.97	0.722798	0.998026	0.065517	0.197236	0.468911	0.823873	ART ANOVA	positive
76.0314@1.11	0.961864	0.998026	0.995848	1	0.018173	0.145384	twoWayAnova	positive
761.5937@11.51	0.774798	0.998026	0.062488	0.193146	0.533156	0.823873	twoWayAnova	positive
765.523@1.83	0.593176	0.998026	1	1	0.005919	0.089219	ART ANOVA	positive
767.5312@1.15	0.765907	0.998026	0.715877	0.869279	0.807993	0.902538	ART ANOVA	positive
767.5816@9.69	0.59684	0.998026	0.229353	0.460966	0.379163	0.823873	twoWayAnova	positive
770.6765@12.95	0.833533	0.998026	0.397802	0.633997	0.610548	0.826427	ART ANOVA	positive
771.2679@12.06	0.308152	0.998026	0.559281	0.773582	0.265604	0.749321	ART ANOVA	positive
771.6083@11.83	0.819102	0.998026	0.033462	0.140689	0.929476	0.966601	ART ANOVA	positive
773.5955@12.02	0.849517	0.998026	0.079844	0.221609	0.326596	0.792547	twoWayAnova	positive
775.6051@11.69	0.900855	0.998026	0.016979	0.120202	0.642157	0.837061	twoWayAnova	positive
775.6054@11.69	0.926621	0.998026	0.014526	0.120202	0.5286	0.823873	twoWayAnova	positive
775.6434@12.15	0.551777	0.998026	0.087004	0.236651	0.541236	0.823873	twoWayAnova	positive
777.5671@11.57	0.942436	0.998026	0.040201	0.149108	0.328889	0.792547	twoWayAnova	positive
779.5833@11.86	0.899408	0.998026	0.022438	0.122757	0.525078	0.823873	twoWayAnova	positive
779.5837@11.86	0.927078	0.998026	0.025985	0.129292	0.491403	0.823873	twoWayAnova	positive
784.6443@11.55	0.588404	0.998026	0.01971	0.120202	0.580662	0.82484	twoWayAnova	positive
785.2995@11.57	0.598462	0.998026	0.749996	0.886952	0.463974	0.823873	ART ANOVA	positive
785.5565@5.59	0.747899	0.998026	0.029336	0.139086	0.780455	0.894782	ART ANOVA	positive
786.6621@11.98	0.886154	0.998026	0.018797	0.120202	0.6065	0.82484	twoWayAnova	positive
787.6097@11.6	0.908058	0.998026	0.02358	0.123082	0.508764	0.823873	twoWayAnova	positive
789.5283@11.72	0.802017	0.998026	0.282542	0.510277	0.529206	0.823873	ART ANOVA	positive
789.6256@11.96	0.914342	0.998026	0.023103	0.122757	0.266303	0.749321	twoWayAnova	positive
792.6958@13.15	0.095235	0.998026	0.632838	0.819469	0.726466	0.859125	twoWayAnova	positive
795.5161@11.47	0.830065	0.998026	0.653104	0.830114	0.705295	0.84997	ART ANOVA	positive
795.5891@11.66	0.70681	0.998026	0.031859	0.140689	0.597123	0.82484	twoWayAnova	positive
795.6127@11.46	0.743381	0.998026	0.032596	0.140689	0.518481	0.823873	twoWayAnova	positive
795.7312@14.21	0.417269	0.998026	0.868961	0.960802	0.561233	0.823873	ART ANOVA	positive
798.6606@11.82	0.812139	0.998026	0.016975	0.120202	0.638183	0.834548	ART ANOVA	positive
800.6765@12.12	0.828064	0.998026	0.022858	0.122757	0.554763	0.823873	twoWayAnova	positive
801.6206@11.82	0.925429	0.998026	0.025715	0.129292	0.491705	0.823873	twoWayAnova	positive
803.5828@11.93	0.668705	0.998026	0.141335	0.340732	0.457436	0.823873	twoWayAnova	positive
803.6799@12.41	0.281904	0.998026	0.04586	0.161301	0.460853	0.823873	ART ANOVA	positive
805.5973@11.94	0.943226	0.998026	0.154322	0.353079	0.467539	0.823873	ART ANOVA	positive
807.5713@7.54	0.875435	0.998026	0.215819	0.441513	0.262836	0.749321	twoWayAnova	positive
807.5783@8.06	0.818914	0.998026	0.171362	0.374946	0.071412	0.364954	twoWayAnova	positive
809.5491@1.8	0.611789	0.998026	0.969659	0.999043	0.00656	0.089219	ART ANOVA	positive
810.5962@8.91	0.844169	0.998026	0.015256	0.120202	0.611851	0.826427	ART ANOVA	positive
810.6451@11.67	0.890023	0.998026	0.015176	0.120202	0.527603	0.823873	twoWayAnova	positive
810.6608@11.67	0.889689	0.998026	0.019116	0.120202	0.47629	0.823873	twoWayAnova	positive
811.5711@5.71	0.536679	0.998026	0.020623	0.120202	0.809629	0.902538	ART ANOVA	positive
811.6077@11.5	0.978592	0.998026	0.113646	0.286552	0.623732	0.826427	ART ANOVA	positive
812.6776@11.97	0.901518	0.998026	0.029658	0.139086	0.561619	0.823873	twoWayAnova	positive
813.625@11.66	0.795029	0.998026	0.023832	0.123082	0.676365	0.842744	ART ANOVA	positive
814.6931@12.25	0.910488	0.998026	0.027	0.132723	0.375232	0.823873	twoWayAnova	positive
815.6406@11.97	0.931555	0.998026	0.018644	0.120202	0.603244	0.82484	twoWayAnova	positive
817.5656@11.66	0.787842	0.998026	0.035573	0.140689	0.484184	0.823873	ART ANOVA	positive
820.7272@13.53	0.546063	0.998026	0.946074	0.987038	0.132206	0.528824	ART ANOVA	positive
821.5293@11.57	0.863406	0.998026	0.285638	0.511142	0.280941	0.76416	twoWayAnova	positive
821.7377@13.53	0.854482	0.998026	0.355045	0.591259	0.42059	0.823873	ART ANOVA	positive
824.6864@13.81	0.240703	0.998026	0.314157	0.547761	0.605718	0.82484	ART ANOVA	positive
825.6245@11.64	0.758445	0.998026	0.044962	0.159517	0.355829	0.819599	twoWayAnova	positive
828.7063@12.39	0.748505	0.998026	0.049951	0.16843	0.454082	0.823873	ART ANOVA	positive
829.5006@11.47	0.629214	0.998026	0.561226	0.773582	0.775467	0.894782	ART ANOVA	positive
829.6977@12.4	0.796151	0.998026	0.055599	0.178616	0.71393	0.854204	twoWayAnova	positive
831.4795@5.97	0.553751	0.998026	0.132358	0.323365	0.749517	0.871233	ART ANOVA	positive
833.6307@12.17	0.447641	0.998026	0.016975	0.120202	0.42267	0.823873	ART ANOVA	positive
834.6532@11.98	0.987905	0.998026	0.144409	0.344554	0.855026	0.92045	ART ANOVA	positive
835.1614@11.98	0.820545	0.998026	0.509963	0.735211	0.722009	0.856845	ART ANOVA	positive
835.6074@10.23	0.418657	0.998026	0.036426	0.140689	0.385544	0.823873	twoWayAnova	positive
836.7583@14.21	0.218565	0.998026	0.141521	0.340732	0.326059	0.792547	ART ANOVA	positive
837.6248@11.52	0.966135	0.998026	0.010609	0.120202	0.576392	0.82484	twoWayAnova	positive
838.69@12.01	0.886947	0.998026	0.04109	0.149687	0.499129	0.823873	twoWayAnova	positive
841.5569@11.87	0.844094	0.998026	0.081598	0.224947	0.788904	0.894782	ART ANOVA	positive
841.6549@11.99	0.904031	0.998026	0.249447	0.479524	0.582383	0.82484	twoWayAnova	positive
849.6611@11.96	0.928785	0.998026	0.036896	0.140689	0.48401	0.823873	twoWayAnova	positive
849.6732@11.97	0.910083	0.998026	0.016845	0.120202	0.529355	0.823873	twoWayAnova	positive
849.7788@14.78	0.555613	0.998026	0.116434	0.291443	0.600175	0.82484	ART ANOVA	positive
850.3913@1.09	0.770186	0.998026	0.726283	0.871484	0.006121	0.089219	ART ANOVA	positive
851.6813@12.18	0.965118	0.998026	0.021878	0.122757	0.702838	0.84997	twoWayAnova	positive
852.6759@12.87	0.920861	0.998026	0.015658	0.120202	0.445335	0.823873	twoWayAnova	positive
852.7182@14.27	0.805899	0.998026	0.796421	0.920509	0.245638	0.748727	ART ANOVA	positive
853.5755@1.76	0.686927	0.998026	0.909958	0.964319	0.005336	0.089219	ART ANOVA	positive
86.037@1.1	0.939038	0.998026	0.94833	0.987038	0.002509	0.089219	ART ANOVA	positive
86.0846@1.09	0.559092	0.998026	0.616941	0.810715	0.006489	0.089219	ART ANOVA	positive
863.6377@11.53	0.850049	0.998026	0.01699	0.120202	0.91526	0.959964	twoWayAnova	positive
864.7889@14.79	0.34156	0.998026	0.396605	0.633997	0.484462	0.823873	ART ANOVA	positive
865.656@11.87	0.766859	0.998026	0.03096	0.140689	0.363957	0.823873	ART ANOVA	positive
866.3649@1.09	0.583652	0.998026	0.905538	0.964319	0.075904	0.373118	ART ANOVA	positive
866.5098@5	0.916297	0.998026	0.253575	0.479524	0.482453	0.823873	ART ANOVA	positive
867.551@11.59	0.539589	0.998026	0.428009	0.661469	0.817087	0.905721	ART ANOVA	positive
874.7737@14.03	0.784155	0.998026	0.929852	0.976614	0.819424	0.905721	ART ANOVA	positive
875.6755@11.98	0.872513	0.998026	0.033422	0.140689	0.568873	0.82484	twoWayAnova	positive
875.7695@14.02	0.667642	0.998026	0.905187	0.964319	0.731221	0.860887	ART ANOVA	positive
875.7932@14.77	0.979759	0.998026	0.227919	0.460351	0.05207	0.29922	ART ANOVA	positive
876.7901@14.47	0.119216	0.998026	0.157501	0.353079	0.199676	0.662341	ART ANOVA	positive
877.6924@12.17	0.913948	0.998026	0.063381	0.194431	0.497812	0.823873	twoWayAnova	positive
877.8068@12.16	0.67408	0.998026	1	1	0.864293	0.927978	ART ANOVA	positive
877.8082@15.46	0.857893	0.998026	0.847258	0.941911	0.186932	0.660361	ART ANOVA	positive
879.7108@13.39	0.825292	0.998026	0.036806	0.140689	0.326765	0.792547	twoWayAnova	positive
881.5623@1.55	0.784093	0.998026	0.663225	0.835172	0.67139	0.842744	ART ANOVA	positive
886.5564@7.52	0.706528	0.998026	0.156785	0.353079	0.469762	0.823873	ART ANOVA	positive
886.5571@7.52	0.905695	0.998026	0.202164	0.41969	0.342568	0.794136	ART ANOVA	positive
886.7732@13.85	0.902484	0.998026	0.267086	0.497585	0.291286	0.780358	ART ANOVA	positive
888.7894@14.27	0.713069	0.998026	0.070926	0.205234	0.588504	0.82484	ART ANOVA	positive
890.8046@14.79	0.759795	0.998026	0.044938	0.159517	0.732176	0.860887	ART ANOVA	positive
891.6794@11.98	0.945366	0.998026	0.031957	0.140689	0.412125	0.823873	twoWayAnova	positive
892.6178@11.99	0.866762	0.998026	0.894908	0.964319	0.952136	0.977872	ART ANOVA	positive
894.5683@11.61	0.837893	0.998026	0.615502	0.810715	0.522615	0.823873	ART ANOVA	positive
897.6018@1.72	0.732745	0.998026	0.836599	0.932602	0.004343	0.089219	ART ANOVA	positive
899.7947@14.24	0.539688	0.998026	0.714314	0.869279	0.150468	0.584677	ART ANOVA	positive
90.047@1.1	0.695731	0.998026	0.527598	0.747431	0.078178	0.379721	ART ANOVA	positive
900.7889@14.06	0.757431	0.998026	0.175354	0.378581	0.299754	0.788481	ART ANOVA	positive
900.7902@14.06	0.548816	0.998026	0.301366	0.532283	0.740499	0.863211	ART ANOVA	positive
901.8098@14.75	0.998026	0.998026	0.331013	0.565076	0.694422	0.84997	ART ANOVA	positive
903.6843@4.5	0.974648	0.998026	0.559485	0.773582	0.907044	0.953799	ART ANOVA	positive
910.4728@5	0.786441	0.998026	0.018498	0.120202	0.738942	0.863211	ART ANOVA	positive
912.6438@12.25	0.772042	0.998026	0.034808	0.140689	0.555504	0.823873	ART ANOVA	positive
912.7889@13.81	0.497249	0.998026	0.566989	0.778894	0.032797	0.221905	ART ANOVA	positive
912.79@14.25	0.770881	0.998026	0.343901	0.584631	0.278623	0.76294	ART ANOVA	positive
914.6303@1.72	0.794277	0.998026	0.896908	0.964319	0.004514	0.089219	ART ANOVA	positive
914.6306@1.72	0.767456	0.998026	0.823642	0.932602	0.004162	0.089219	ART ANOVA	positive
914.8047@14.25	0.923536	0.998026	0.360469	0.597851	0.565403	0.823873	ART ANOVA	positive
916.8199@14.77	0.829182	0.998026	0.131523	0.323262	0.264364	0.749321	ART ANOVA	positive
917.5944@11.6	0.61693	0.998026	0.420643	0.660086	0.326827	0.792547	twoWayAnova	positive
918.836@15.45	0.933757	0.998026	0.279233	0.508604	0.628536	0.829911	ART ANOVA	positive
919.6414@11.99	0.99618	0.998026	0.773587	0.901781	0.854706	0.92045	ART ANOVA	positive
920.7367@13.4	0.884678	0.998026	0.065818	0.197236	0.456323	0.823873	ART ANOVA	positive
921.6532@12.25	0.906153	0.998026	0.074515	0.211149	0.482889	0.823873	twoWayAnova	positive
929.5384@11.5	0.381988	0.998026	0.580874	0.786625	0.211778	0.681314	ART ANOVA	positive
933.731@11.98	0.809151	0.998026	0.01238	0.120202	0.688503	0.84997	twoWayAnova	positive
933.8614@12.53	0.220622	0.998026	0.74476	0.88332	0.829418	0.906549	ART ANOVA	positive
940.8202@14.24	0.540027	0.998026	0.156951	0.353079	0.443433	0.823873	ART ANOVA	positive
941.6281@1.69	0.627319	0.998026	0.602265	0.808304	0.004459	0.089219	twoWayAnova	positive
942.8357@14.75	0.845708	0.998026	0.157252	0.353079	0.07156	0.364954	ART ANOVA	positive
944.8515@15.43	0.849068	0.998026	0.094293	0.249814	0.25332	0.749321	ART ANOVA	positive
946.8678@16.27	0.65254	0.998026	0.170281	0.374946	0.633397	0.831395	ART ANOVA	positive
947.7102@4.46	0.409616	0.998026	0.743943	0.88332	0.720324	0.856845	twoWayAnova	positive
95.9977@0.98	0.362286	0.998026	0.255041	0.479524	0.491897	0.823873	ART ANOVA	positive
960.3294@12.35	0.325071	0.998026	0.366295	0.605054	0.319111	0.792547	ART ANOVA	positive
98.0377@1.09	0.630146	0.998026	0.271787	0.504042	0.004288	0.089219	ART ANOVA	positive
980.7971@12.04	0.888251	0.998026	0.156228	0.353079	0.984971	0.989823	ART ANOVA	positive
985.6537@1.66	0.535442	0.998026	0.724284	0.871484	0.003665	0.089219	twoWayAnova	positive
995.5971@2.43	0.799597	0.998026	0.853716	0.946511	0.699186	0.84997	ART ANOVA	positive
