# Supplementary material for: Establishing an untargeted lipidomics workflow for cellular analysis: insights into endothelial cell function in anaphylaxis
Source: Front Immunol. 2026 Mar 4;17:1711640. doi: 10.3389/fimmu.2026.1711640 (PMC12997047; doi:10.3389/fimmu.2026.1711640)
Supplement: Supplementary file 21 [file Table8.xlsx]

## Sheet: Hoja1
Supplementary Table 8. ANOVA/Aligned-Rank Transform (ART) ANOVA statistical analyses result for cell counts correlated chemical signals in the sera patients/endothelial cell system. For each chemical signal identification, p-value and p-adj. value are reported for each factor examined (mechanism and time) and the interaction between them. Applied statistical test and ESI mode are also provided. p…
Chemical signal	Mechanism		Time		Interaction		method	ESI mode
	p-value	p-adj. value	p-value	p-adj. value	p-value	p-adj. value
1069.6742@6.68	0.836259	0.999312	0.0557094	0.142368	0.528728	0.818762	twoWayAnova	negative
1094.7992@5.6	0.701061	0.999312	0.0101055	0.130927	0.444106	0.818762	ART ANOVA	negative
1105.6719@6.69	0.862492	0.999312	0.132176	0.222443	0.381788	0.818762	ART ANOVA	negative
1133.7784@11.78	0.731572	0.999312	0.0873054	0.166181	0.715924	0.880737	twoWayAnova	negative
1152.7114@5.6	0.699522	0.999312	0.00927514	0.130927	0.212858	0.818762	ART ANOVA	negative
1161.8116@12.05	0.212714	0.999312	0.17307	0.262458	0.747186	0.893989	ART ANOVA	negative
1215.783@11.78	0.758075	0.999312	0.238749	0.326211	0.674533	0.863007	twoWayAnova	negative
1324.8563@11.83	0.236636	0.999312	0.0412372	0.133899	0.397831	0.818762	twoWayAnova	negative
1336.8576@11.63	0.755837	0.999312	0.139503	0.227342	0.648888	0.844278	twoWayAnova	negative
1457.0806@9.27	0.686966	0.999312	0.0963403	0.178497	0.782661	0.893989	ART ANOVA	negative
1509.1117@9.58	0.650196	0.999312	0.156968	0.243389	0.888876	0.943576	ART ANOVA	negative
1513.1433@11.49	0.94755	0.999312	0.170412	0.261298	0.560775	0.818762	twoWayAnova	negative
1543.094@11.47	0.862325	0.999312	0.145987	0.234259	0.395113	0.818762	twoWayAnova	negative
1682.3624@11.98	0.744726	0.999312	0.222489	0.311205	0.741835	0.893989	twoWayAnova	negative
200.1775@1.95	0.434343	0.999312	0.335362	0.430511	0.751921	0.893989	ART ANOVA	negative
270.2559@4.13	0.939059	0.999312	0.387342	0.477261	0.514642	0.818762	twoWayAnova	negative
300.2299@1.14	0.606278	0.999312	0.253456	0.3446	0.0652315	0.818762	ART ANOVA	negative
312.303@5.37_1	0.683144	0.999312	0.310549	0.410103	0.277668	0.818762	twoWayAnova	negative
320.2705@4.02	0.379794	0.999312	0.122778	0.207894	0.624233	0.834211	ART ANOVA	negative
324.3027@4.99	0.912081	0.999312	0.0143084	0.130927	0.559524	0.818762	ART ANOVA	negative
336.3029@4.8	0.973312	0.999312	0.033577	0.130927	0.818239	0.899737	ART ANOVA	negative
3370.7461@11.98	0.889632	0.999312	0.0953878	0.178497	0.399125	0.818762	twoWayAnova	negative
338.3185@5.45	0.655606	0.999312	0.0553461	0.142368	0.835789	0.907038	twoWayAnova	negative
342.2286@4.51	0.96451	0.999312	0.88617	0.90252	0.175872	0.818762	ART ANOVA	negative
360.3026@4.52	0.714623	0.999312	0.101758	0.183564	0.796605	0.899737	twoWayAnova	negative
364.3341@5.69	0.883604	0.999312	0.0336269	0.130927	0.299322	0.818762	twoWayAnova	negative
366.3498@6.62	0.838657	0.999312	0.0102147	0.130927	0.326964	0.818762	ART ANOVA	negative
422.1627@1.19	0.674554	0.999312	0.318345	0.416413	0.0805527	0.818762	ART ANOVA	negative
434.2622@4.51	0.993716	0.999312	0.611216	0.688553	0.249461	0.818762	ART ANOVA	negative
448.2774@4.51	0.938799	0.999312	0.435281	0.531582	0.415274	0.818762	ART ANOVA	negative
450.182@1.09	0.972293	0.999312	0.791986	0.838299	0.101729	0.818762	ART ANOVA	negative
493.3514@4.69	0.930063	0.999312	0.105207	0.18495	0.173672	0.818762	ART ANOVA	negative
537.2595@2.93	0.944434	0.999312	0.198513	0.289148	0.363734	0.818762	ART ANOVA	negative
569.5017@7.35	0.380543	0.999312	0.00394159	0.130927	0.3708	0.818762	ART ANOVA	negative
621.3375@3.51	0.569779	0.999312	0.0594752	0.145689	0.572715	0.818762	ART ANOVA	negative
628.5342@11.95	0.614684	0.999312	0.407646	0.500045	0.235358	0.818762	twoWayAnova	negative
630.5102@11.99	0.224376	0.999312	0.792739	0.838299	0.370971	0.818762	twoWayAnova	negative
637.5996@12.03	0.673352	0.999312	0.0817352	0.16095	0.396592	0.818762	ART ANOVA	negative
641.3441@3.51	0.514843	0.999312	0.332708	0.430511	0.706783	0.880737	twoWayAnova	negative
645.4726@7.18	0.687205	0.999312	0.0103476	0.130927	0.523931	0.818762	twoWayAnova	negative
645.6@12.06	0.83042	0.999312	0.0661286	0.147277	0.427566	0.818762	ART ANOVA	negative
647.6207@12.3	0.903034	0.999312	0.0260698	0.130927	0.575364	0.818762	twoWayAnova	negative
651.5045@9.26	0.934522	0.999312	0.0728094	0.1534	0.137002	0.818762	twoWayAnova	negative
651.5785@11.69	0.917502	0.999312	0.775295	0.829385	0.442755	0.818762	twoWayAnova	negative
653.5963@12.01	0.991436	0.999312	0.0217735	0.130927	0.293034	0.818762	twoWayAnova	negative
654.5446@11.99	0.43045	0.999312	0.140717	0.227342	0.0189518	0.818762	ART ANOVA	negative
656.5126@12.03	0.512825	0.999312	0.593022	0.673555	0.539757	0.818762	twoWayAnova	negative
657.2161@2.93	0.317807	0.999312	0.100497	0.182482	0.00388558	0.818762	ART ANOVA	negative
663.6165@12.15	0.726984	0.999312	0.494852	0.586177	0.722156	0.880737	twoWayAnova	negative
665.6308@12.32	0.721658	0.999312	0.0973453	0.178497	0.774159	0.893989	twoWayAnova	negative
667.4579@6.07	0.792969	0.999312	0.215044	0.304371	0.696333	0.880737	twoWayAnova	negative
669.5838@12.16	0.80589	0.999312	0.00627251	0.130927	0.168766	0.818762	twoWayAnova	negative
672.5894@12.18	0.667945	0.999312	0.830333	0.871376	0.26068	0.818762	ART ANOVA	negative
673.5734@12.17	0.501906	0.999312	0.487143	0.581575	0.575336	0.818762	ART ANOVA	negative
676.5428@11.83	0.648692	0.999312	0.485198	0.581575	0.179739	0.818762	ART ANOVA	negative
676.5432@12.26	0.803613	0.999312	1	1	0.554475	0.818762	ART ANOVA	negative
678.5015@11.67	0.171915	0.999312	0.65659	0.724875	0.710633	0.880737	ART ANOVA	negative
679.6093@12.04	0.85487	0.999312	0.104464	0.184821	0.681422	0.866693	twoWayAnova	negative
680.5579@12.04	0.755957	0.999312	0.223256	0.311205	0.112148	0.818762	twoWayAnova	negative
685.6126@12.3	0.928352	0.999312	0.0158822	0.130927	0.615632	0.828851	twoWayAnova	negative
688.5291@11.66	0.661615	0.999312	0.948273	0.955195	0.328527	0.818762	ART ANOVA	negative
691.6478@12.32	0.854128	0.999312	0.0149291	0.130927	0.289228	0.818762	twoWayAnova	negative
693.6259@12.16	0.786389	0.999312	0.0461434	0.134126	0.431409	0.818762	twoWayAnova	negative
693.6636@12.64	0.832569	0.999312	0.199593	0.289148	0.391091	0.818762	twoWayAnova	negative
696.5544@11.83	0.553363	0.999312	0.853139	0.878606	0.0894843	0.818762	twoWayAnova	negative
696.5586@12.03	0.733909	0.999312	0.32105	0.41797	0.0797687	0.818762	twoWayAnova	negative
701.4658@6.96	0.367087	0.999312	0.0307347	0.130927	0.607281	0.825663	ART ANOVA	negative
701.5348@11.38	0.942023	0.999312	0.0211418	0.130927	0.440332	0.818762	twoWayAnova	negative
704.5613@12	0.483096	0.999312	0.378229	0.471675	0.419004	0.818762	ART ANOVA	negative
705.6275@12.06	0.901729	0.999312	0.0426588	0.133944	0.485441	0.818762	twoWayAnova	negative
707.6432@12.29	0.905652	0.999312	0.0233171	0.130927	0.527116	0.818762	twoWayAnova	negative
708.6014@12.07	0.842247	0.999312	0.0365598	0.133899	0.348095	0.818762	twoWayAnova	negative
710.6181@12.3	0.879134	0.999312	0.0528538	0.140266	0.555009	0.818762	twoWayAnova	negative
715.5499@11.73	0.89104	0.999312	0.785482	0.837038	0.449229	0.818762	ART ANOVA	negative
717.4322@7.04	0.758692	0.999312	0.0100424	0.130927	0.542692	0.818762	ART ANOVA	negative
717.5305@10.12	0.627167	0.999312	0.192565	0.285404	0.764459	0.893989	twoWayAnova	negative
720.5532@11.67	0.463771	0.999312	0.851233	0.878606	0.0279195	0.818762	ART ANOVA	negative
721.6554@12.44	0.953199	0.999312	0.0181287	0.130927	0.480176	0.818762	twoWayAnova	negative
724.5902@12.12	0.742303	0.999312	0.639312	0.710776	0.553949	0.818762	ART ANOVA	negative
726.5416@11.48	0.814102	0.999312	0.139825	0.227342	0.579055	0.819585	twoWayAnova	negative
729.5673@11.92	0.860474	0.999312	0.114835	0.19809	0.441049	0.818762	twoWayAnova	negative
730.4521@6.08	0.84344	0.999312	0.0517234	0.139867	0.221058	0.818762	twoWayAnova	negative
730.574@12.01	0.788903	0.999312	0.662779	0.728793	0.57099	0.818762	twoWayAnova	negative
732.5962@12.19	0.974796	0.999312	0.0588923	0.145689	0.112519	0.818762	ART ANOVA	negative
733.6534@12.33	0.999082	0.999312	0.0202245	0.130927	0.118692	0.818762	twoWayAnova	negative
734.5561@6.62	0.889287	0.999312	0.00506161	0.130927	0.0522165	0.818762	twoWayAnova	negative
734.5562@6.01	0.819204	0.999312	0.0294188	0.130927	0.783128	0.893989	ART ANOVA	negative
736.6295@12.31	0.952576	0.999312	0.233378	0.322062	0.486451	0.818762	twoWayAnova	negative
738.5439@7.38	0.949044	0.999312	0.0392214	0.133899	0.806234	0.899737	ART ANOVA	negative
746.5576@6.23	0.815397	0.999312	0.0119675	0.130927	0.123596	0.818762	twoWayAnova	negative
751.5364@7.38	0.814516	0.999312	0.0252538	0.130927	0.946673	0.978583	ART ANOVA	negative
751.5521@11.5	0.627302	0.999312	0.837591	0.875664	0.182318	0.818762	twoWayAnova	negative
752.4359@6.08	0.642208	0.999312	0.0121285	0.130927	0.531704	0.818762	ART ANOVA	negative
757.5253@8.23	0.894955	0.999312	0.019546	0.130927	0.53446	0.818762	twoWayAnova	negative
759.6058@12.29	0.755554	0.999312	0.0498813	0.139867	0.718471	0.880737	ART ANOVA	negative
761.6139@12.3	0.923339	0.999312	0.0300302	0.130927	0.455142	0.818762	twoWayAnova	negative
765.432@6.07	0.718994	0.999312	0.0296898	0.130927	0.537006	0.818762	twoWayAnova	negative
765.5678@11.64	0.730212	0.999312	0.0658098	0.147277	0.346878	0.818762	ART ANOVA	negative
765.5683@11.66	0.752668	0.999312	0.0594773	0.145689	0.599846	0.825663	ART ANOVA	negative
769.525@5.83	0.694843	0.999312	0.0724824	0.1534	0.551094	0.818762	twoWayAnova	negative
773.5354@9.07	0.942493	0.999312	0.0262206	0.130927	0.363696	0.818762	twoWayAnova	negative
777.5519@7.72	0.79119	0.999312	0.005331	0.130927	0.264782	0.818762	twoWayAnova	negative
777.5678@11.58	0.996921	0.999312	0.0461665	0.134126	0.0649452	0.818762	twoWayAnova	negative
779.566@9.29	0.650448	0.999312	0.0795918	0.160345	0.199911	0.818762	ART ANOVA	negative
779.5673@8.24	0.835325	0.999312	0.01868	0.130927	0.357982	0.818762	ART ANOVA	negative
779.5863@11.86	0.737584	0.999312	0.537697	0.625629	0.564282	0.818762	ART ANOVA	negative
785.6255@12.04	0.916703	0.999312	0.0317107	0.130927	0.31992	0.818762	twoWayAnova	negative
787.4119@6.08	0.739822	0.999312	0.0404863	0.133899	0.895802	0.947285	ART ANOVA	negative
790.6203@9.28	0.162712	0.999312	0.362359	0.458766	0.724331	0.880737	ART ANOVA	negative
797.5713@11.49	0.647351	0.999312	0.299345	0.398801	0.2861	0.818762	ART ANOVA	negative
800.5426@7.35	0.977257	0.999312	0.0429297	0.133944	0.457901	0.818762	ART ANOVA	negative
803.5669@8.07	0.591849	0.999312	0.261123	0.35156	0.980604	0.995024	ART ANOVA	negative
805.5969@11.94	0.928852	0.999312	0.0412202	0.133899	0.327328	0.818762	twoWayAnova	negative
806.5398@6.83	0.800023	0.999312	0.00872964	0.130927	0.96053	0.984864	ART ANOVA	negative
807.5986@11.51	0.848817	0.999312	0.0254625	0.130927	0.341261	0.818762	ART ANOVA	negative
809.596@11.8	0.844622	0.999312	0.0411796	0.133899	0.499514	0.818762	twoWayAnova	negative
823.6101@11.95	0.97732	0.999312	0.0676493	0.147277	0.34092	0.818762	twoWayAnova	negative
833.6298@12.18	0.949613	0.999312	0.0521147	0.139867	0.288575	0.818762	twoWayAnova	negative
837.5427@11.86	0.886919	0.999312	0.381099	0.471675	0.89973	0.947808	ART ANOVA	negative
840.4933@4.76	0.782527	0.999312	0.00810457	0.130927	0.954678	0.983176	ART ANOVA	negative
841.5838@7.88	0.885343	0.999312	0.172867	0.262458	0.935343	0.970506	ART ANOVA	negative
842.509@5.13	0.952507	0.999312	0.0572587	0.144985	0.11974	0.818762	twoWayAnova	negative
843.5393@11.73	0.993862	0.999312	0.193372	0.285404	0.333601	0.818762	ART ANOVA	negative
843.6784@12.02	0.943122	0.999312	0.0437982	0.134126	0.470254	0.818762	twoWayAnova	negative
858.5251@6.18	0.759886	0.999312	0.0307125	0.130927	0.338586	0.818762	ART ANOVA	negative
858.6809@11.97	0.657429	0.999312	0.438612	0.533291	0.486767	0.818762	ART ANOVA	negative
86.0152@1.16	0.93943	0.999312	0.8505	0.878606	0.809636	0.899737	ART ANOVA	negative
860.6953@12.12	0.906101	0.999312	0.0226275	0.130927	0.485821	0.818762	twoWayAnova	negative
861.5862@11.86	0.869133	0.999312	0.0332691	0.130927	0.403423	0.818762	twoWayAnova	negative
861.647@11.83	0.885756	0.999312	0.0399999	0.133899	0.356556	0.818762	ART ANOVA	negative
866.5707@7.34	0.680114	0.999312	0.358755	0.456297	0.358684	0.818762	twoWayAnova	negative
868.5237@5.22	0.728474	0.999312	0.379474	0.471675	0.497737	0.818762	ART ANOVA	negative
869.6938@12.01	0.941834	0.999312	0.48886	0.581575	0.397849	0.818762	twoWayAnova	negative
871.629@11.19	0.849984	0.999312	0.0607706	0.145849	0.356045	0.818762	twoWayAnova	negative
872.5554@5.97	0.596841	0.999312	0.201761	0.289148	0.0855208	0.818762	twoWayAnova	negative
873.571@7.7	0.847122	0.999312	0.0666407	0.147277	0.099456	0.818762	twoWayAnova	negative
873.644@11.68	0.734996	0.999312	0.117003	0.200576	0.25089	0.818762	ART ANOVA	negative
875.6789@11.98	0.605067	0.999312	0.677794	0.739412	0.999611	1	ART ANOVA	negative
877.5817@11.67	0.607204	0.999312	0.0596481	0.145689	0.212249	0.818762	ART ANOVA	negative
882.5716@11.87	0.830989	0.999312	0.0823853	0.16095	0.835573	0.907038	ART ANOVA	negative
886.7097@12.11	0.936308	0.999312	0.194827	0.286022	0.39897	0.818762	twoWayAnova	negative
888.7265@12.41	0.975808	0.999312	0.0401155	0.133899	0.528333	0.818762	twoWayAnova	negative
899.658@11.81	0.547063	0.999312	0.722072	0.775455	0.804877	0.899737	twoWayAnova	negative
901.6776@12	0.669749	0.999312	0.826591	0.87076	0.186336	0.818762	ART ANOVA	negative
903.6994@12.21	0.202749	0.999312	0.154561	0.24101	0.282909	0.818762	ART ANOVA	negative
904.6414@12	0.338447	0.999312	0.70654	0.767736	0.750925	0.893989	ART ANOVA	negative
909.568@11.72	0.936349	0.999312	0.475535	0.575647	0.853066	0.919712	ART ANOVA	negative
909.6839@11.94	0.579659	0.999312	0.258545	0.349796	0.324134	0.818762	twoWayAnova	negative
910.5558@6.45	0.665227	0.999312	0.027348	0.130927	0.575507	0.818762	ART ANOVA	negative
915.6143@11.6	0.928819	0.999312	0.514838	0.607245	0.0331848	0.818762	ART ANOVA	negative
924.4703@5.03	0.973956	0.999312	0.0338225	0.130927	0.299691	0.818762	ART ANOVA	negative
931.7237@12.5	0.863709	0.999312	0.0442968	0.134126	0.336555	0.818762	twoWayAnova	negative
932.6714@12.26	0.707064	0.999312	0.0787695	0.160345	0.444343	0.818762	twoWayAnova	negative
957.6813@11.99	0.950933	0.999312	0.519726	0.610401	0.604959	0.825663	ART ANOVA	negative
968.7099@12.11	0.922736	0.999312	0.714627	0.770457	0.213785	0.818762	ART ANOVA	negative
986.4632@5.03	0.938138	0.999312	0.0301217	0.130927	0.863828	0.924095	twoWayAnova	negative
992.6596@12	0.688739	0.999312	0.641243	0.710776	0.869636	0.926717	ART ANOVA	negative
1012.4664@5.03	0.612941	0.999312	0.0149266	0.130927	0.914813	0.952787	ART ANOVA	negative
1023.669@6.68	0.813257	0.999312	0.0341669	0.130927	0.54835	0.818762	twoWayAnova	negative
1138.8672@11.98	0.784625	0.999312	0.559619	0.640892	0.476606	0.818762	ART ANOVA	negative
1226.7482@6.31	0.836458	0.999312	0.0175725	0.130927	0.376336	0.818762	twoWayAnova	negative
1302.7432@3.5	0.835083	0.999312	0.200322	0.289148	0.357009	0.818762	ART ANOVA	negative
1418.8599@11.63	0.491404	0.999312	0.539492	0.625629	0.344713	0.818762	twoWayAnova	negative
1529.116@11.54	0.922398	0.999312	0.0812306	0.16095	0.291053	0.818762	twoWayAnova	negative
1539.1588@11.56	0.890668	0.999312	0.0808898	0.16095	0.428246	0.818762	twoWayAnova	negative
1565.1738@11.59	0.665244	0.999312	0.237897	0.326211	0.628681	0.834211	ART ANOVA	negative
1589.1187@7.43	0.685566	0.999312	0.134448	0.224445	0.374797	0.818762	ART ANOVA	negative
1635.2358@11.61	0.92909	0.999312	0.140853	0.227342	0.78386	0.893989	twoWayAnova	negative
266.1553@1.28	0.514628	0.999312	0.00230376	0.130927	0.595112	0.825663	ART ANOVA	negative
284.2724@4.52	0.778518	0.999312	0.617044	0.692294	0.564463	0.818762	ART ANOVA	negative
294.1826@0.96	0.861471	0.999312	0.218091	0.307107	0.149809	0.818762	ART ANOVA	negative
296.2716@4.25	0.664851	0.999312	0.927665	0.93786	0.909995	0.951359	ART ANOVA	negative
310.2872@4.6	0.876344	0.999312	0.00718473	0.130927	0.305349	0.818762	ART ANOVA	negative
314.1966@3.71	0.701778	0.999312	0.604037	0.683255	0.212054	0.818762	ART ANOVA	negative
324.114@1.29	0.807053	0.999312	0.0930106	0.175828	0.634106	0.837207	ART ANOVA	negative
348.2877@4.51	0.929546	0.999312	0.710926	0.769473	0.482725	0.818762	ART ANOVA	negative
352.259@4.51	0.999266	0.999312	0.863953	0.886435	0.807629	0.899737	ART ANOVA	negative
352.334@5.98	0.85046	0.999312	0.0521967	0.139867	0.195371	0.818762	twoWayAnova	negative
362.3183@5.04	0.838771	0.999312	0.148991	0.237697	0.372386	0.818762	twoWayAnova	negative
369.2644@1.09	0.651119	0.999312	0.982306	0.985878	0.0605106	0.818762	ART ANOVA	negative
374.3073@4.13	0.857816	0.999312	0.0383575	0.133899	0.280742	0.818762	ART ANOVA	negative
380.2593@4.51	0.751961	0.999312	0.546598	0.628587	0.225383	0.818762	ART ANOVA	negative
388.3335@5.24	0.699192	0.999312	0.0266644	0.130927	0.113314	0.818762	twoWayAnova	negative
404.2291@4.52	0.640172	0.999312	0.334898	0.430511	0.387915	0.818762	ART ANOVA	negative
424.2344@4.52	0.38289	0.999312	0.570876	0.651082	0.997691	1	ART ANOVA	negative
484.4125@7.36	0.997896	0.999312	0.0116602	0.130927	0.126538	0.818762	ART ANOVA	negative
525.3062@2.96	0.788345	0.999312	0.048466	0.13934	0.405663	0.818762	ART ANOVA	negative
530.4708@11.9	0.437854	0.999312	0.00462865	0.130927	0.766584	0.893989	twoWayAnova	negative
559.34@3.51	0.52355	0.999312	0.180676	0.271014	0.861371	0.924095	ART ANOVA	negative
569.369@3.51	0.808666	0.999312	0.224456	0.311305	0.292767	0.818762	ART ANOVA	negative
581.5021@7.68	0.438919	0.999312	0.0689087	0.148584	0.304919	0.818762	ART ANOVA	negative
595.518@7.7	0.260022	0.999312	0.283588	0.379952	0.458166	0.818762	ART ANOVA	negative
600.3267@2.93	0.719463	0.999312	0.151933	0.238258	0.275552	0.818762	ART ANOVA	negative
600.3271@2.93	0.729566	0.999312	0.151933	0.238258	0.275552	0.818762	ART ANOVA	negative
619.4574@7.01	0.697286	0.999312	0.0221861	0.130927	0.450598	0.818762	ART ANOVA	negative
639.3304@2.82	0.705018	0.999312	0.175035	0.263988	0.390546	0.818762	ART ANOVA	negative
665.4418@5.46	0.778567	0.999312	0.0452955	0.134126	0.724374	0.880737	ART ANOVA	negative
667.4578@6.07	0.657449	0.999312	0.0287913	0.130927	0.783654	0.893989	twoWayAnova	negative
672.5278@4.51	0.842873	0.999312	0.675271	0.739412	0.365078	0.818762	twoWayAnova	negative
686.5994@12.3	0.928206	0.999312	0.150297	0.238258	0.428657	0.818762	ART ANOVA	negative
691.4577@5.85	0.864215	0.999312	0.0168075	0.130927	0.603311	0.825663	twoWayAnova	negative
693.473@6.2	0.678811	0.999312	0.0285358	0.130927	0.718937	0.880737	ART ANOVA	negative
699.496@6.83	0.911793	0.999312	0.011487	0.130927	0.998812	1	ART ANOVA	negative
707.5381@12.01	0.759656	0.999312	0.349432	0.446496	0.963454	0.984864	ART ANOVA	negative
709.5255@6.82	0.865113	0.999312	0.0182269	0.130927	0.452205	0.818762	twoWayAnova	negative
720.5392@6.01	0.827285	0.999312	0.0641275	0.147277	0.325074	0.818762	twoWayAnova	negative
721.5041@7.99	0.946309	0.999312	0.0426672	0.133944	0.341214	0.818762	twoWayAnova	negative
723.541@6.83	0.914816	0.999312	0.0864052	0.16561	0.192258	0.818762	twoWayAnova	negative
725.4156@6.07	0.6426	0.999312	0.0603921	0.145849	0.408631	0.818762	twoWayAnova	negative
731.5457@11.35	0.949958	0.999312	0.00401151	0.130927	0.442942	0.818762	twoWayAnova	negative
732.6999@6.62	0.899909	0.999312	0.0258876	0.130927	0.208564	0.818762	twoWayAnova	negative
735.4451@6.07	0.705849	0.999312	0.0346291	0.130927	0.389659	0.818762	twoWayAnova	negative
745.5618@11.73	0.946588	0.999312	0.0386059	0.133899	0.365459	0.818762	twoWayAnova	negative
747.4458@5.47	0.737908	0.999312	0.0703379	0.15049	0.517454	0.818762	ART ANOVA	negative
748.5713@6.62	0.920476	0.999312	0.0259286	0.130927	0.323185	0.818762	twoWayAnova	negative
748.5727@7.33	0.762159	0.999312	0.00246828	0.130927	0.119975	0.818762	twoWayAnova	negative
749.4622@6.05	0.709189	0.999312	0.0518469	0.139867	0.637005	0.837207	ART ANOVA	negative
757.5252@5.96	0.717725	0.999312	0.0456789	0.134126	0.90618	0.950972	ART ANOVA	negative
760.5718@6.24	0.920211	0.999312	0.0387183	0.133899	0.118152	0.818762	twoWayAnova	negative
764.6036@8.01	0.788035	0.999312	0.0105534	0.130927	0.815803	0.899737	ART ANOVA	negative
765.5563@7.39	0.938724	0.999312	0.043192	0.133944	0.463223	0.818762	twoWayAnova	negative
769.5399@9.28	0.51376	0.999312	0.0311326	0.130927	0.79984	0.899737	ART ANOVA	negative
771.5404@5.97	0.73059	0.999312	0.0342617	0.130927	0.0648179	0.818762	twoWayAnova	negative
771.5785@11.77	0.944518	0.999312	0.136255	0.225187	0.342639	0.818762	twoWayAnova	negative
772.5814@11.74	0.986986	0.999312	0.168007	0.25905	0.243287	0.818762	twoWayAnova	negative
773.4615@5.9	0.478321	0.999312	0.365781	0.460984	0.349959	0.818762	ART ANOVA	negative
775.5509@11.29	0.947403	0.999312	0.0220856	0.130927	0.443065	0.818762	twoWayAnova	negative
781.4794@9.25	0.529088	0.999312	0.102612	0.183903	0.407056	0.818762	ART ANOVA	negative
781.4797@9.25	0.981408	0.999312	0.316404	0.415846	0.824657	0.903196	ART ANOVA	negative
781.4987@6.84	0.919797	0.999312	0.0553944	0.142368	0.815835	0.899737	ART ANOVA	negative
783.5399@11.37	0.984011	0.999312	0.0614351	0.146173	0.377898	0.818762	twoWayAnova	negative
784.5699@7.35	0.634004	0.999312	0.0828074	0.16095	1	1	ART ANOVA	negative
791.528@6.82	0.95156	0.999312	0.0341197	0.130927	0.675397	0.863007	twoWayAnova	negative
803.521@11.73	0.963053	0.999312	0.103846	0.184821	0.510175	0.818762	ART ANOVA	negative
805.5446@6.86	0.999312	0.999312	0.0223452	0.130927	0.58662	0.821863	ART ANOVA	negative
805.6182@11.25	0.631581	0.999312	0.300546	0.398801	0.520922	0.818762	twoWayAnova	negative
811.5757@11.91	0.953113	0.999312	0.636516	0.710776	0.198768	0.818762	ART ANOVA	negative
813.4181@6.08	0.740368	0.999312	0.0206187	0.130927	0.319541	0.818762	twoWayAnova	negative
817.4494@6.06	0.877613	0.999312	0.0976557	0.178497	0.151211	0.818762	twoWayAnova	negative
818.5098@5.2	0.956563	0.999312	0.0101815	0.130927	0.746457	0.893989	ART ANOVA	negative
818.6486@11.52	0.65569	0.999312	0.0632194	0.147277	0.838024	0.907038	ART ANOVA	negative
822.6353@11.99	0.977338	0.999312	0.0851924	0.164427	0.433015	0.818762	ART ANOVA	negative
823.5898@11.6	0.663759	0.999312	0.541869	0.625757	0.0727091	0.818762	ART ANOVA	negative
827.5655@11.73	0.952706	0.999312	0.0677686	0.147277	0.61221	0.828284	twoWayAnova	negative
830.5437@11.74	0.911952	0.999312	0.055699	0.142368	0.464698	0.818762	ART ANOVA	negative
830.5739@7.33	0.702537	0.999312	0.0630062	0.147277	0.502578	0.818762	ART ANOVA	negative
830.5746@7.33	0.664545	0.999312	0.134992	0.224445	0.705007	0.880737	ART ANOVA	negative
830.5747@6.61	0.693577	0.999312	0.0235879	0.130927	0.627512	0.834211	ART ANOVA	negative
831.4693@6.05	0.956956	0.999312	0.47919	0.577539	0.100221	0.818762	twoWayAnova	negative
833.6131@11.6	0.824967	0.999312	0.0677238	0.147277	0.329987	0.818762	ART ANOVA	negative
835.4952@6	0.730137	0.999312	0.0233338	0.130927	0.167951	0.818762	twoWayAnova	negative
839.5272@5.96	0.821709	0.999312	0.0747813	0.156361	0.368401	0.818762	twoWayAnova	negative
841.5814@7.87	0.590419	0.999312	0.202194	0.289148	0.599986	0.825663	ART ANOVA	negative
842.5808@7.33	0.953101	0.999312	0.0147497	0.130927	0.517299	0.818762	ART ANOVA	negative
844.5906@7.32	0.790836	0.999312	0.0367443	0.133899	0.651562	0.844278	ART ANOVA	negative
845.593@7.32	0.541878	0.999312	0.0646999	0.147277	0.385586	0.818762	ART ANOVA	negative
846.6805@11.99	0.745079	0.999312	0.0755235	0.156725	0.296322	0.818762	ART ANOVA	negative
847.6301@11.61	0.482486	0.999312	0.052086	0.139867	0.280812	0.818762	ART ANOVA	negative
851.528@5.83	0.449032	0.999312	0.370583	0.464914	0.323256	0.818762	twoWayAnova	negative
853.5434@5.97	0.839691	0.999312	0.0782282	0.160345	0.397657	0.818762	twoWayAnova	negative
856.6625@11.68	0.610772	0.999312	0.111618	0.194978	0.175717	0.818762	ART ANOVA	negative
858.681@11.82	0.848415	0.999312	0.0965515	0.178497	0.281618	0.818762	twoWayAnova	negative
866.51@5.02	0.907068	0.999312	0.00576314	0.130927	0.774743	0.893989	twoWayAnova	negative
870.6815@11.69	0.762223	0.999312	0.119032	0.202796	0.383989	0.818762	ART ANOVA	negative
872.5383@6.79	0.522617	0.999312	0.112459	0.195212	0.977016	0.995024	ART ANOVA	negative
872.6984@11.98	0.909733	0.999312	0.0793844	0.160345	0.477809	0.818762	twoWayAnova	negative
884.5403@6.31	0.790343	0.999312	0.0317805	0.130927	0.673253	0.863007	ART ANOVA	negative
908.6287@12.26	0.753145	0.999312	0.064663	0.147277	0.236417	0.818762	ART ANOVA	negative
924.6653@12	0.730025	0.999312	0.52755	0.616965	0.767301	0.893989	ART ANOVA	negative
927.624@11.61	0.558308	0.999312	0.922704	0.936273	0.232927	0.818762	ART ANOVA	negative
929.6323@11.61	0.271207	0.999312	0.848819	0.878606	0.226684	0.818762	ART ANOVA	negative
934.4955@5.02	0.841661	0.999312	0.0505286	0.139867	0.757498	0.893989	ART ANOVA	negative
948.5127@5.03	0.90938	0.999312	0.00727486	0.130927	0.641064	0.838549	twoWayAnova	negative
952.686@11.99	0.428703	0.999312	0.210068	0.298859	0.444714	0.818762	ART ANOVA	negative
954.7003@11.99	0.540344	0.999312	0.885799	0.90252	0.584747	0.821863	ART ANOVA	negative
978.6986@12.26	0.844071	0.999312	0.187633	0.279928	0.408331	0.818762	twoWayAnova	negative
1107.7632@11.78	0.796495	0.99618	0.0464905	0.0768316	0.657312	0.934059	twoWayAnova	positive
1133.777@11.78	0.75987	0.99618	0.0571414	0.0897119	0.705247	0.934059	twoWayAnova	positive
1310.8415@11.61	0.828696	0.99618	0.0444618	0.0742607	0.615943	0.934059	twoWayAnova	positive
1336.8569@11.62	0.715825	0.99618	0.0750405	0.108086	0.545244	0.934059	twoWayAnova	positive
1513.1412@11.51	0.884451	0.99618	0.014507	0.0539633	0.481981	0.934059	twoWayAnova	positive
1549.1993@11.56	0.854302	0.99618	0.0110307	0.0539633	0.560079	0.934059	twoWayAnova	positive
1565.172@11.58	0.944999	0.99618	0.0127067	0.0539633	0.555774	0.934059	twoWayAnova	positive
1593.1771@11.65	0.721367	0.99618	0.284472	0.328398	0.589208	0.934059	ART ANOVA	positive
185.9877@0.85	0.934341	0.99618	0.244316	0.298686	0.268918	0.934059	ART ANOVA	positive
199.2299@1.2	0.755724	0.99618	0.247576	0.298816	0.152952	0.934059	ART ANOVA	positive
243.2561@1.27	0.454051	0.99618	0.0699017	0.102566	0.669166	0.934059	ART ANOVA	positive
253.9755@0.84	0.675416	0.99618	0.779126	0.799495	0.0513689	0.934059	ART ANOVA	positive
287.2822@1.56	0.58556	0.99618	0.0360983	0.0658266	0.958698	0.983762	twoWayAnova	positive
301.298@2.37	0.834958	0.99618	0.388767	0.435974	0.623872	0.934059	ART ANOVA	positive
303.2806@1.64	0.42325	0.99618	0.0231674	0.0558454	0.303361	0.934059	ART ANOVA	positive
307.2747@1.39	0.734773	0.99618	0.0687418	0.101816	0.262564	0.934059	ART ANOVA	positive
328.309@1.94	0.565639	0.99618	0.00610844	0.0539633	0.51361	0.934059	ART ANOVA	positive
331.3233@1.61	0.430637	0.99618	0.040986	0.0693677	0.00301056	0.472658	ART ANOVA	positive
333.324@2.8	0.74033	0.99618	0.0367651	0.0658266	0.646934	0.934059	ART ANOVA	positive
335.3037@1.98	0.573067	0.99618	0.0151373	0.0539633	0.871937	0.976702	twoWayAnova	positive
427.3662@3.3	0.968951	0.99618	0.0071535	0.0539633	0.245906	0.934059	ART ANOVA	positive
446.4971@1.38	0.985652	0.99618	0.0525531	0.0850602	0.997196	0.997196	ART ANOVA	positive
462.4676@1.38	0.909363	0.99618	0.206557	0.257376	0.648545	0.934059	ART ANOVA	positive
523.3642@3.5	0.973189	0.99618	0.150928	0.197464	0.427239	0.934059	ART ANOVA	positive
565.4467@5.52	0.87183	0.99618	0.00309315	0.0539633	0.8484	0.976702	ART ANOVA	positive
577.5757@12.02	0.801391	0.99618	0.0151977	0.0539633	0.427482	0.934059	twoWayAnova	positive
605.6089@12.32	0.870903	0.99618	0.0201829	0.0539633	0.564956	0.934059	twoWayAnova	positive
611.5525@11.98	0.928444	0.99618	0.412115	0.45888	0.77629	0.960139	twoWayAnova	positive
615.2899@2.64	0.677116	0.99618	0.0337009	0.0645249	0.0902738	0.934059	ART ANOVA	positive
616.5054@11.99	0.308651	0.99618	0.674259	0.710461	0.652397	0.934059	twoWayAnova	positive
619.5819@12.03	0.794597	0.99618	0.00613944	0.0539633	0.947828	0.983762	twoWayAnova	positive
631.6258@12.31	0.861762	0.99618	0.0134165	0.0539633	0.557136	0.934059	twoWayAnova	positive
633.5331@11.68	0.544924	0.99618	0.245417	0.298686	0.620249	0.934059	twoWayAnova	positive
633.6386@12.63	0.939713	0.99618	0.0397421	0.0693279	0.342263	0.934059	twoWayAnova	positive
637.5631@12.02	0.952479	0.99618	0.760129	0.790333	0.825272	0.973638	ART ANOVA	positive
643.3202@3.51	0.334837	0.99618	0.0154634	0.0539633	0.376337	0.934059	ART ANOVA	positive
645.6035@12.06	0.958352	0.99618	0.0182702	0.0539633	0.482287	0.934059	twoWayAnova	positive
647.6217@12.29	0.878115	0.99618	0.0205542	0.0539633	0.558776	0.934059	twoWayAnova	positive
649.5038@6.18	0.772302	0.99618	0.0159504	0.0539633	0.711696	0.934059	twoWayAnova	positive
659.5492@11.66	0.857844	0.99618	0.381989	0.431456	0.60376	0.934059	ART ANOVA	positive
661.5655@12	0.759661	0.99618	0.925071	0.931001	0.523899	0.934059	ART ANOVA	positive
663.52@6.83	0.919162	0.99618	0.300142	0.341466	0.217085	0.934059	twoWayAnova	positive
663.5203@6.84	0.912817	0.99618	0.155145	0.201303	0.883386	0.976702	twoWayAnova	positive
666.5205@12.01	0.700949	0.99618	0.460096	0.50286	0.676392	0.934059	ART ANOVA	positive
667.4574@6.07	0.632048	0.99618	0.0155094	0.0539633	0.692513	0.934059	ART ANOVA	positive
673.6294@12.32	0.961366	0.99618	0.0245127	0.0565955	0.51525	0.934059	twoWayAnova	positive
676.5496@6.49	0.947388	0.99618	0.0056838	0.0539633	0.415539	0.934059	twoWayAnova	positive
676.5761@11.75	0.686434	0.99618	0.0745805	0.108086	0.189368	0.934059	twoWayAnova	positive
677.4999@6.05	0.714607	0.99618	0.0127985	0.0539633	0.901543	0.983762	ART ANOVA	positive
678.5924@12.01	0.673138	0.99618	0.17185	0.217584	0.259682	0.934059	ART ANOVA	positive
685.5622@11.71	0.759242	0.99618	0.141972	0.187307	0.338515	0.934059	ART ANOVA	positive
687.5806@12.01	0.782206	0.99618	1	1	0.415099	0.934059	ART ANOVA	positive
689.5343@7.01	0.889885	0.99618	0.010145	0.0539633	0.831003	0.973638	ART ANOVA	positive
693.4714@6.21	0.846929	0.99618	0.0481907	0.0788118	0.675614	0.934059	twoWayAnova	positive
700.5513@6.25	0.902291	0.99618	0.00464805	0.0539633	0.383113	0.934059	twoWayAnova	positive
702.5674@7.37	0.7758	0.99618	0.00993552	0.0539633	0.661043	0.934059	ART ANOVA	positive
702.568@7.37	0.940661	0.99618	0.703353	0.736176	0.329383	0.934059	twoWayAnova	positive
702.5799@12	0.798143	0.99618	0.276483	0.321539	0.199531	0.934059	ART ANOVA	positive
703.515@6.27	0.707295	0.99618	0.0143058	0.0539633	0.663724	0.934059	ART ANOVA	positive
703.5154@6.27	0.775758	0.99618	0.0198812	0.0539633	0.827797	0.973638	ART ANOVA	positive
705.5298@7.4	0.776844	0.99618	0.00943089	0.0539633	0.970618	0.986779	ART ANOVA	positive
705.5309@7.4	0.794434	0.99618	0.0100257	0.0539633	0.872776	0.976702	ART ANOVA	positive
707.4879@5.27	0.71116	0.99618	0.0136089	0.0539633	0.401375	0.934059	twoWayAnova	positive
709.5034@5.38	0.993459	0.99618	0.0307635	0.0631264	0.917633	0.983762	ART ANOVA	positive
709.5039@5.38	0.912316	0.99618	0.054972	0.0880673	0.124854	0.934059	ART ANOVA	positive
709.5043@5.83	0.264485	0.99618	0.01805	0.0539633	0.875252	0.976702	ART ANOVA	positive
711.521@5.98	0.853554	0.99618	0.0329833	0.0645249	0.991377	0.997196	ART ANOVA	positive
713.5359@6.47	0.564426	0.99618	0.0382111	0.067406	0.94306	0.983762	ART ANOVA	positive
715.5487@7.38	0.833843	0.99618	0.0204219	0.0539633	0.928035	0.983762	ART ANOVA	positive
716.5822@8.21	0.766662	0.99618	0.168366	0.216668	0.6775	0.934059	ART ANOVA	positive
719.5462@8.25	0.971897	0.99618	0.0015335	0.0539633	0.055288	0.934059	twoWayAnova	positive
729.57@11.91	0.816537	0.99618	0.175372	0.220268	0.321729	0.934059	twoWayAnova	positive
730.598@9.3	0.907906	0.99618	0.0160901	0.0539633	0.58879	0.934059	twoWayAnova	positive
733.5046@5.63	0.987172	0.99618	0.0283865	0.0610504	0.737208	0.943203	twoWayAnova	positive
733.5622@9.33_1	0.890812	0.99618	0.0112608	0.0539633	0.571981	0.934059	twoWayAnova	positive
733.5926@11.6	0.750817	0.99618	0.0341861	0.0646652	0.621732	0.934059	ART ANOVA	positive
737.5378@6.09	0.864399	0.99618	0.0179779	0.0539633	0.462319	0.934059	twoWayAnova	positive
737.5382@6.09	0.849121	0.99618	0.253178	0.298816	0.783426	0.960139	ART ANOVA	positive
745.5635@11.72	0.923248	0.99618	0.0360805	0.0658266	0.426035	0.934059	twoWayAnova	positive
747.5194@8.83	0.953311	0.99618	0.0170153	0.0539633	0.879642	0.976702	ART ANOVA	positive
747.614@11.86	0.902812	0.99618	0.0126135	0.0539633	0.542046	0.934059	twoWayAnova	positive
751.5508@11.51	0.892689	0.99618	0.0202962	0.0539633	0.462465	0.934059	twoWayAnova	positive
755.5453@6.8	0.483564	0.99618	0.0777971	0.111038	0.199409	0.934059	twoWayAnova	positive
758.6268@11.52	0.904318	0.99618	0.0156168	0.0539633	0.510747	0.934059	twoWayAnova	positive
759.5777@9.57	0.745536	0.99618	0.0139169	0.0539633	0.702735	0.934059	ART ANOVA	positive
759.5796@11.97	0.722798	0.99618	0.0655166	0.0989048	0.468911	0.934059	ART ANOVA	positive
761.5937@11.51	0.774798	0.99618	0.0624883	0.0961829	0.533156	0.934059	twoWayAnova	positive
767.5816@9.69	0.59684	0.99618	0.229353	0.283531	0.379163	0.934059	twoWayAnova	positive
771.6083@11.83	0.819102	0.99618	0.0334623	0.0645249	0.929476	0.983762	ART ANOVA	positive
773.5955@12.02	0.849517	0.99618	0.0798445	0.112933	0.326596	0.934059	twoWayAnova	positive
775.6051@11.69	0.900855	0.99618	0.0169785	0.0539633	0.642157	0.934059	twoWayAnova	positive
775.6054@11.69	0.926621	0.99618	0.0145259	0.0539633	0.5286	0.934059	twoWayAnova	positive
775.6434@12.15	0.551777	0.99618	0.0870041	0.120882	0.541236	0.934059	twoWayAnova	positive
777.5671@11.57	0.942436	0.99618	0.0402006	0.069357	0.328889	0.934059	twoWayAnova	positive
779.5837@11.86	0.927078	0.99618	0.0259851	0.058281	0.491403	0.934059	twoWayAnova	positive
784.6443@11.55	0.588404	0.99618	0.0197103	0.0539633	0.580662	0.934059	twoWayAnova	positive
785.5565@5.59	0.747899	0.99618	0.0293359	0.0620842	0.780455	0.960139	ART ANOVA	positive
786.6621@11.98	0.886154	0.99618	0.0187968	0.0539633	0.6065	0.934059	twoWayAnova	positive
787.6097@11.6	0.908058	0.99618	0.0235796	0.0558454	0.508764	0.934059	twoWayAnova	positive
789.6256@11.96	0.914342	0.99618	0.0231029	0.0558454	0.266303	0.934059	twoWayAnova	positive
798.6606@11.82	0.812139	0.99618	0.0169751	0.0539633	0.638183	0.934059	ART ANOVA	positive
800.6765@12.12	0.828064	0.99618	0.0228584	0.0558454	0.554763	0.934059	twoWayAnova	positive
801.6206@11.82	0.925429	0.99618	0.0257146	0.058281	0.491705	0.934059	twoWayAnova	positive
803.5828@11.93	0.668705	0.99618	0.141335	0.187307	0.457436	0.934059	twoWayAnova	positive
807.5783@8.06	0.818914	0.99618	0.171362	0.217584	0.0714118	0.934059	twoWayAnova	positive
810.5962@8.91	0.844169	0.99618	0.0152565	0.0539633	0.611851	0.934059	ART ANOVA	positive
810.6451@11.67	0.890023	0.99618	0.0151762	0.0539633	0.527603	0.934059	twoWayAnova	positive
810.6608@11.67	0.889689	0.99618	0.019116	0.0539633	0.47629	0.934059	twoWayAnova	positive
811.5711@5.71	0.536679	0.99618	0.0206229	0.0539633	0.809629	0.973638	ART ANOVA	positive
811.6077@11.5	0.978592	0.99618	0.113646	0.153814	0.623732	0.934059	ART ANOVA	positive
812.6776@11.97	0.901518	0.99618	0.0296581	0.0620842	0.561619	0.934059	twoWayAnova	positive
813.625@11.66	0.795029	0.99618	0.0238321	0.0558454	0.676365	0.934059	ART ANOVA	positive
815.6406@11.97	0.931555	0.99618	0.0186442	0.0539633	0.603244	0.934059	twoWayAnova	positive
817.5656@11.66	0.787842	0.99618	0.0355729	0.0658266	0.484184	0.934059	ART ANOVA	positive
829.5006@11.47	0.629214	0.99618	0.561226	0.595355	0.775467	0.960139	ART ANOVA	positive
829.6977@12.4	0.796151	0.99618	0.0555987	0.0881717	0.71393	0.934059	twoWayAnova	positive
831.4795@5.97	0.553751	0.99618	0.132358	0.177608	0.749517	0.948985	ART ANOVA	positive
837.6248@11.52	0.966135	0.99618	0.0106087	0.0539633	0.576392	0.934059	twoWayAnova	positive
838.69@12.01	0.886947	0.99618	0.0410904	0.0693677	0.499129	0.934059	twoWayAnova	positive
841.5569@11.87	0.844094	0.99618	0.0815984	0.114383	0.788904	0.960139	ART ANOVA	positive
841.6549@11.99	0.904031	0.99618	0.249447	0.298816	0.582383	0.934059	twoWayAnova	positive
849.6611@11.96	0.928785	0.99618	0.0368965	0.0658266	0.48401	0.934059	twoWayAnova	positive
849.6732@11.97	0.910083	0.99618	0.0168454	0.0539633	0.529355	0.934059	twoWayAnova	positive
852.6759@12.87	0.920861	0.99618	0.0156583	0.0539633	0.445335	0.934059	twoWayAnova	positive
863.6377@11.53	0.850049	0.99618	0.0169902	0.0539633	0.91526	0.983762	twoWayAnova	positive
865.656@11.87	0.766859	0.99618	0.0309601	0.0631264	0.363957	0.934059	ART ANOVA	positive
866.5098@5	0.916297	0.99618	0.253575	0.298816	0.482453	0.934059	ART ANOVA	positive
875.6755@11.98	0.872513	0.99618	0.0334222	0.0645249	0.568873	0.934059	twoWayAnova	positive
877.6924@12.17	0.913948	0.99618	0.0633807	0.0966095	0.497812	0.934059	twoWayAnova	positive
891.6794@11.98	0.945366	0.99618	0.0319568	0.0643234	0.412125	0.934059	twoWayAnova	positive
933.731@11.98	0.809151	0.99618	0.0123803	0.0539633	0.688503	0.934059	twoWayAnova	positive
103.985@0.85	0.917526	0.99618	0.89685	0.908422	0.441778	0.934059	ART ANOVA	positive
1178.7883@1.55	0.266475	0.99618	0.557138	0.595038	0.0138825	0.597722	ART ANOVA	positive
166.0264@4.42	0.22523	0.99618	0.00230316	0.0539633	0.0263634	0.689843	ART ANOVA	positive
213.246@1.38	0.906997	0.99618	0.0880476	0.121258	0.700983	0.934059	twoWayAnova	positive
227.2613@1.64	0.979938	0.99618	0.0662289	0.099028	0.931064	0.983762	ART ANOVA	positive
241.2768@2.01	0.661497	0.99618	0.0620264	0.0961829	0.299142	0.934059	ART ANOVA	positive
266.1148@0.98	0.767447	0.99618	0.470653	0.509604	0.115469	0.934059	ART ANOVA	positive
278.1517@4.42	0.181635	0.99618	0.000897043	0.0539633	0.0112055	0.597722	ART ANOVA	positive
287.2822@1.88	0.591715	0.99618	0.0974945	0.133101	0.974209	0.986779	ART ANOVA	positive
299.2823@2.19	0.983154	0.99618	0.0281873	0.0610504	0.414786	0.934059	twoWayAnova	positive
303.2926@1.19	0.709951	0.99618	0.0227609	0.0558454	0.0154337	0.597722	ART ANOVA	positive
371.3059@1.62	0.97701	0.99618	0.0189928	0.0539633	0.292634	0.934059	ART ANOVA	positive
386.1729@0.98	0.969236	0.99618	0.461222	0.50286	0.388754	0.934059	ART ANOVA	positive
390.2817@4.42	0.558798	0.99618	0.00153631	0.0539633	0.0190357	0.597722	ART ANOVA	positive
399.3348@2.41	0.919227	0.99618	0.00211232	0.0539633	0.20934	0.934059	ART ANOVA	positive
415.3503@1.8	0.541888	0.99618	0.0139791	0.0539633	0.875519	0.976702	ART ANOVA	positive
665.4413@5.46	0.777017	0.99618	0.021169	0.0544841	0.30635	0.934059	twoWayAnova	positive
691.4555@5.86	0.921035	0.99618	0.0114178	0.0539633	0.955357	0.983762	ART ANOVA	positive
753.5698@11.75	0.805458	0.99618	0.29381	0.336702	0.539991	0.934059	ART ANOVA	positive
814.6931@12.25	0.910488	0.99618	0.027	0.0597042	0.375232	0.934059	twoWayAnova	positive
835.1614@11.98	0.820545	0.99618	0.509963	0.548385	0.722009	0.936821	ART ANOVA	positive
867.551@11.59	0.539589	0.99618	0.428009	0.473222	0.817087	0.973638	ART ANOVA	positive
892.6178@11.99	0.866762	0.99618	0.894908	0.908422	0.952136	0.983762	ART ANOVA	positive
910.4728@5	0.786441	0.99618	0.0184978	0.0539633	0.738942	0.943203	ART ANOVA	positive
919.6414@11.99	0.99618	0.99618	0.773587	0.799033	0.854706	0.976702	ART ANOVA	positive
95.9977@0.98	0.362286	0.99618	0.255041	0.298816	0.491897	0.934059	ART ANOVA	positive
