# Supplementary material for: Establishing an untargeted lipidomics workflow for cellular analysis: insights into endothelial cell function in anaphylaxis
Source: Front Immunol. 2026 Mar 4;17:1711640. doi: 10.3389/fimmu.2026.1711640 (PMC12997047; doi:10.3389/fimmu.2026.1711640)
Supplement: Supplementary file 22 [file Table9.xlsx]

## Sheet: Sheet1
Supplementary Table 9. Lipid annotations, abundance fold changes, and features. Classes: FA, Fatty Acyl/Alkyl/ Alkenyl; SP, Sphingolipid; and GP, Glycerophospholipid. Subclasses: CAR, Acyl Carnitine; Cer, Ceramide; FA, Fatty Acid; HexCer, Hexosyl Ceramide; LPC, Lysoglycerophosphocholine; PC, Glycerophosphocholine; PC O/P, Alkyl-/Alkenyl- Glycerophosphocholine; PE, Glycerophosphoethanolamine; PE O…
Chemical signal	Name	HMDB ID	Mean abundance (Acute)	Mean Abundance (Basal)	log2FC(Acute/Basal)	Formula	Class (Abbv)	Subclass (Abbv)	Neutral mass	Exact mass	Mass error (ppm)	m/z	RT	Adduct	Ion mode	Annotated by
371.3059@1.62	CAR(14:0)	HMDB0005066	107626	96688.2	0.155	C21H41NO4	FA	CAR	371.306	371.304	6.305	372.313	1.62	[M+H]+	POS	LipidAnnotator, MS-DIAL, MS2
399.3348@2.41	CAR(16:0)	HMDB0000222	636333	570771	0.157	C23H45NO4	FA	CAR	399.335	399.335	-0.148	400.342	2.41	[M+H]+	POS	LipidAnnotator, MS-DIAL, MS2
427.3662@3.3	CAR(18:0)	HMDB0000848	221000	184600	0.26	C25H49NO4	FA	CAR	427.366	427.366	0.096	428.373	3.3	[M+H]+	POS	LipidAnnotator, MS-DIAL, MS2
707.6432@12.29	Cer(d18:1/24:1)	HMDB0004953	2236727	1643207	0.445	C42H81NO3	SP	Cer	647.622	647.622	-0.07	706.636	12.29	[M+CH3COO]-	NEG	LipidAnnotator, MS-DIAL, MS2
721.6554@12.44	Cer(d18:1/25:1)	NA	96620.8	64722.8	0.578	C43H83NO3	SP	Cer	661.637	661.637	0.007	720.648	12.44	[M+CH3COO]-	NEG	LipidAnnotator, MS-DIAL, MS2
733.6534@12.33	Cer(d18:1/26:2)	NA	59387.3	45314.2	0.39	C44H83NO3	SP	Cer	673.637	673.637	0.007	732.646	12.33	[M+CH3COO]-	NEG	LipidAnnotator, MS-DIAL, MS2
705.6275@12.06	Cer(d18:2/24:1)	HMDB0240680	408506	339323	0.268	C42H79NO3	SP	Cer	645.606	645.606	-0.148	704.62	12.06	[M+CH3COO]-	NEG	LipidAnnotator, MS-DIAL, MS2
569.5017@7.35	Cer(d32:1)	NA	42615.8	36853.4	0.21	C32H63NO3	SP	Cer	509.481	509.481	-0.186	568.494	7.35	[M+CH3COO]-	NEG	LipidAnnotator, MS-DIAL, MS2
653.5963@12.01	Cer(d38:1)	NA	59507.1	43006.5	0.469	C38H75NO3	SP	Cer	593.575	593.575	0.008	652.589	12.01	[M+CH3COO]-	NEG	MS2
619.5819@12.03	Cer(d40:2)	NA	194063	150393	0.368	C40H77NO3	SP	Cer	619.582	619.59	-13.631	620.589	12.03	[M+H]+	POS	MS2
693.6259@12.16	Cer(d41:2)	NA	107502	82924.6	0.374	C41H79NO3	SP	Cer	633.606	633.606	-0.151	692.619	12.16	[M+CH3COO]-	NEG	LipidAnnotator, MS-DIAL, MS2
310.2872@4.6	FA(20:1)	HMDB0002231	67666.2	62450.8	0.116	C20H38O2	FA	FA	310.287	310.287	0.063	309.28	4.6	[M-H]-	NEG	MS2
324.3027@4.99	FA(21:1)	NA	5559.71	4560.42	0.286	C21H40O2	FA	FA	324.303	324.303	-0.402	323.295	4.99	[M-H]-	NEG	MS2
336.3029@4.8	FA(22:2)	HMDB0251556	8571.04	7699.25	0.155	C22H40O2	FA	FA	336.303	336.303	0.207	335.296	4.8	[M-H]-	NEG	MS2
366.3498@6.62	FA(24:1)	HMDB0029799	165044	141487	0.222	C24H46O2	FA	FA	366.35	366.35	0.053	365.343	6.62	[M-H]-	NEG	MS2
364.3341@5.69	FA(24:2)	NA	17257.7	15190.7	0.184	C24H44O2	FA	FA	364.334	364.334	-0.084	363.327	5.69	[M-H]-	NEG	MS2
388.3335@5.24	FA(26:4)	NA	6931.54	5907.12	0.231	C26H44O2	FA	FA	388.334	388.334	-1.624	387.326	5.24	[M-H]-	NEG	MS2
843.6784@12.02	HexCer(d18:1/22:0)	NA	23148.4	17935	0.368	C46H89NO8	SP	HexCer	783.657	783.659	-2.066	842.671	12.02	[M+CH3COO]-	NEG	LipidAnnotator, MS-DIAL, MS2
649.5038@6.18	LPC(27:0)	NA	113839	98439	0.21	C35H72NO7P	GP	LPC	649.504	649.505	-1.294	650.511	6.18	[M+H]+	POS	LipidAnnotator, MS-DIAL, MS2
705.5309@7.4	PC(16:0_14:0)	HMDB0007965	20016250	16058009	0.318	C38H76NO8P	GP	PC	705.531	705.531	0.063	705.531	7.4	[M+H]+	POS	LipidAnnotator, MS-DIAL, MS2
719.5462@8.25	PC(16:0_15:0)	HMDB0007967	2613874	1975713	0.404	C39H78NO8P	GP	PC	719.546	719.547	-0.425	720.554	8.25	[M+H]+	POS	LipidAnnotator, MS-DIAL, MS2
733.5622@9.33_1	PC(16:0_16:0)	HMDB0000564	58746333	46964928	0.323	C40H80NO8P	GP	PC	733.562	733.562	0.061	734.569	9.33	[M+H]+	POS	LipidAnnotator, MS-DIAL, MS2
807.5986@11.51	PC(16:0_18:0)	HMDB0007970	78568.3	66748.7	0.235	C42H84NO8P	GP	PC	761.593	761.593	-0.073	806.591	11.51	[M+HCOO]-	NEG	MS2
759.5777@9.57	PC(16:0_18:1)	HMDB0007971	117117307	98967395	0.243	C42H82NO8P	GP	PC	759.578	759.578	-0.139	760.585	9.57	[M+H]+	POS	LipidAnnotator, MS-DIAL, MS2
789.6256@11.96	PC(18:0_18:0)	HMDB0008036	325083	234055	0.474	C44H88NO8P	GP	PC	789.626	789.625	1.069	790.633	11.96	[M+H]+	POS	LipidAnnotator, MS-DIAL, MS2
787.6097@11.6	PC(18:0_18:1)	HMDB0008037	41437011	34307986	0.272	C44H86NO8P	GP	PC	787.61	787.609	0.755	788.617	11.6	[M+H]+	POS	LipidAnnotator, MS-DIAL, MS2
837.6248@11.52	PC(18:0_22:4)	HMDB0008054	2100703	1608871	0.385	C48H88NO8P	GP	PC	837.625	837.625	0.053	838.632	11.52	[M+H]+	POS	LipidAnnotator, MS-DIAL, MS2
677.4999@6.05	PC(28:0)	HMDB0007866	409117	350943	0.221	C36H72NO8P	GP	PC	677.5	677.5	0.509	678.507	6.05	[M+H]+	POS	LipidAnnotator, MS-DIAL, MS2
703.5154@6.27	PC(30:1)	HMDB0007870	493025	418696	0.236	C38H74NO8P	GP	PC	703.515	703.515	0.277	704.523	6.27	[M+H]+	POS	LipidAnnotator, MS-DIAL, MS2
777.5519@7.72	PC(32:1)	HMDB0007872	175941	154533	0.187	C40H78NO8P	GP	PC	731.546	731.547	-0.007	776.545	7.72	[M+HCOO]-	NEG	MS2
775.6054@11.69	PC(35:0)	HMDB0007944	378894	291961	0.376	C43H86NO8P	GP	PC	775.605	775.609	-4.778	776.613	11.69	[M+H]+	POS	LipidAnnotator, MS-DIAL, MS2
801.6206@11.82	PC(37:1)	HMDB0007952	485857	387770	0.325	C45H88NO8P	GP	PC	801.621	801.625	-5.184	802.628	11.82	[M+H]+	POS	LipidAnnotator, MS-DIAL, MS2
815.6406@11.97	PC(38:1)	HMDB0007894	621971	479395	0.376	C46H90NO8P	GP	PC	815.641	815.64	0.238	816.648	11.97	[M+H]+	POS	LipidAnnotator, MS-DIAL, MS2
813.625@11.66	PC(38:2)	HMDB0007927	2790253	2215239	0.333	C46H88NO8P	GP	PC	813.625	813.625	0.3	814.632	11.66	[M+H]+	POS	LipidAnnotator, MS-DIAL, MS2
865.656@11.87	PC(42:4)	HMDB0008191	231662	193580	0.259	C50H92NO8P	GP	PC	865.656	865.656	-0.065	866.663	11.87	[M+H]+	POS	LipidAnnotator, MS-DIAL, MS2
863.6377@11.53	PC(42:5)	HMDB0008257	590998	441702	0.42	C50H90NO8P	GP	PC	863.638	863.64	-3.133	864.645	11.53	[M+H]+	POS	LipidAnnotator, MS-DIAL, MS2
891.6794@11.98	PC(44:5)	HMDB0008454	270721	211461	0.356	C52H94NO8P	GP	PC	891.679	891.672	8.629	892.687	11.98	[M+H]+	POS	LipidAnnotator, MS-DIAL, MS2
711.521@5.98	PC(O-12:0_20:4)	NA	7836032	6790986	0.207	C40H74NO7P	GP	PC O/P	711.521	711.52	0.997	712.528	5.98	[M+H]+	POS	MS2
709.5043@5.83	PC(O-12:1_20:4) // PC(P-12:0_20:4)	NA	1527156	1337712	0.191	C40H72NO7P	GP	PC O/P	709.504	709.505	-0.48	710.512	5.83	[M+H]+	POS	MS2
747.614@11.86	PC(O-18:0_16:0)	NA	344009	260483	0.401	C42H86NO7P	GP	PC O/P	747.614	747.614	-0.256	748.621	11.86	[M+H]+	POS	MS2
745.5635@11.72	PE(18:0_18:1)	HMDB0008993	1572757	1228355	0.357	C41H80NO8P	GP	PE	745.564	745.562	1.803	746.571	11.72	[M+H]+	POS	LipidAnnotator, MS-DIAL, MS2
667.4574@6.07	PE(O-12:1_20:4) // PE(P-12:0_20:4)	NA	1929766	1712608	0.172	C37H66NO7P	GP	PE O/P	667.457	667.458	-0.435	668.465	6.07	[M+H]+	POS	MS2
665.4413@5.46	PE(O-12:1_20:5) // PE(P-12:0_20:5)	NA	174148	156320	0.156	C37H64NO7P	GP	PE O/P	665.441	665.442	-1.113	666.449	5.46	[M+H]+	POS	MS2
693.4714@6.21	PE(O-12:1_22:5) // PE(P-12:0_22:5)	NA	223622	199929	0.162	C39H68NO7P	GP	PE O/P	693.471	693.473	-2.798	694.479	6.21	[M+H]+	POS	MS2
691.4555@5.86	PE(O-12:1_22:6) // PE(P-12:0_22:6)	NA	418117	368832	0.181	C39H66NO7P	GP	PE O/P	691.456	691.458	-3.168	692.463	5.86	[M+H]+	POS	MS2
701.5348@11.38	PE(O-16:1_18:1) // PE(P-16:0_18:1)	HMDB0011342	144980	112211	0.37	C39H76NO7P	GP	PE O/P	701.535	701.536	-1.626	700.528	11.38	[M-H]-	NEG	LipidAnnotator, MS-DIAL, MS2
721.5041@7.99	PE(O-16:1_20:5) // PE(P-16:0_20:5)	NA	126839	108955	0.219	C41H72NO7P	GP	PE O/P	721.504	721.505	-0.749	720.497	7.99	[M-H]-	NEG	LipidAnnotator, MS-DIAL, MS2
747.5194@8.83	PE(O-16:1_22:6) // PE(P-16:0_22:6)	HMDB0005780	678524	535503	0.342	C43H74NO7P	GP	PE O/P	747.519	747.52	-1.192	748.527	8.83	[M+H]+	POS	MS2
751.5508@11.51	PE(O-18:1_20:4) // PE(P-18:0_20:4)	HMDB0005779	5500932	4517465	0.284	C43H78NO7P	GP	PE O/P	751.551	751.552	-1.052	752.558	11.51	[M+H]+	POS	MS2
779.5837@11.86	PE(O-18:1_22:4) // PE(P-18:0_22:4)	NA	786207	613529	0.358	C45H82NO7P	GP	PE O/P	779.584	779.583	1.038	780.591	11.86	[M+H]+	POS	MS2
777.5671@11.57	PE(O-18:1_22:5) // PE(P-18:0_22:5)	NA	1461927	1183837	0.304	C45H80NO7P	GP	PE O/P	777.567	777.567	-0.181	778.574	11.57	[M+H]+	POS	MS2
775.5509@11.29	PE(O-18:1_22:6) // PE(P-18:0_22:6)	NA	312846	245591	0.349	C45H78NO7P	GP	PE O/P	775.551	775.552	-0.891	774.544	11.29	[M-H]-	NEG	LipidAnnotator, MS-DIAL, MS2
773.5354@9.07	PE(O-18:2_22:6) // PE(P-18:1_22:6)	NA	100415	84170.8	0.255	C45H76NO7P	GP	PE O/P	773.535	773.536	-0.699	772.528	9.07	[M-H]-	NEG	LipidAnnotator, MS-DIAL, MS2
818.5098@5.2	PG(18:2_22:6)	HMDB0010659	96991.4	84547.5	0.198	C46H75O10P	GP	PG	818.51	818.51	0.018	817.503	5.2	[M-H]-	NEG	MS2
866.51@5.02	PG(22:6/22:6)	HMDB0116605	613462	535179	0.197	C50H75O10P	GP	PG	866.51	866.51	0.247	865.503	5.02	[M-H]-	NEG	LipidAnnotator, MS-DIAL, MS2
858.5251@6.18	PI(16:0_20:4)	HMDB0009789	46667.9	33656.3	0.472	C45H79O13P	GP	PI	858.525	858.526	-0.85	857.518	6.18	[M-H]-	NEG	LipidAnnotator, MS-DIAL, MS2
884.5403@6.31	PI(18:1_20:4)	HMDB0009832	285019	210274	0.439	C47H81O13P	GP	PI	884.54	884.541	-1.334	883.533	6.31	[M-H]-	NEG	LipidAnnotator, MS-DIAL, MS2
910.5558@6.45	PI(18:1_22:5)	NA	37163.2	26601.2	0.482	C49H83O13P	GP	PI	910.556	910.557	-1.46	909.548	6.45	[M-H]-	NEG	LipidAnnotator, MS-DIAL, MS2
748.5713@6.62	SM(d17:1/16:0)	NA	48987.8	42612	0.201	C38H77N2O6P	SP	SM	688.552	688.552	-0.472	747.564	6.62	[M+CH3COO]-	NEG	LipidAnnotator, MS-DIAL, MS2
734.5562@6.01	SM(d18:1/14:0)	HMDB0012097	44289.7	39724.2	0.157	C37H75N2O6P	SP	SM	674.535	674.536	-1.89	733.549	6.01	[M+CH3COO]-	NEG	LipidAnnotator, MS-DIAL, MS2
702.5674@7.37	SM(d18:1/16:0)	HMDB0010169	48418189	41033869	0.239	C39H79N2O6P	SP	SM	702.567	702.568	-0.249	703.575	7.37	[M+H]+	POS	LipidAnnotator, MS-DIAL, MS2
730.598@9.3	SM(d18:1/18:0)	HMDB0001348	2330431	1876380	0.313	C41H83N2O6P	SP	SM	730.598	730.599	-1.198	731.605	9.3	[M+H]+	POS	LipidAnnotator, MS-DIAL, MS2
786.6621@11.98	SM(d18:1/22:0)	HMDB0012103	2021963	1483076	0.447	C45H91N2O6P	SP	SM	786.662	786.661	0.794	787.669	11.98	[M+H]+	POS	LipidAnnotator, MS-DIAL, MS2
800.6765@12.12	SM(d18:1/23:0)	HMDB0012105	504729	359428	0.49	C46H93N2O6P	SP	SM	800.676	800.677	-0.781	801.684	12.12	[M+H]+	POS	LipidAnnotator, MS-DIAL, MS2
814.6931@12.25	SM(d18:1/24:0)	HMDB0011697	3416872	2178479	0.649	C47H95N2O6P	SP	SM	814.693	814.693	0.398	815.7	12.25	[M+H]+	POS	LipidAnnotator, MS-DIAL, MS2
812.6776@11.97	SM(d18:1/24:1)	HMDB0012107	13139790	10485415	0.326	C47H93N2O6P	SP	SM	812.678	812.677	0.584	813.685	11.97	[M+H]+	POS	LipidAnnotator, MS-DIAL, MS2
700.5513@6.25	SM(d18:2/16:0)	HMDB0240638	1619578	1353418	0.259	C39H77N2O6P	SP	SM	700.551	700.552	-0.892	701.559	6.25	[M+H]+	POS	LipidAnnotator, MS-DIAL, MS2
676.5496@6.49	SM(d32:0)	NA	78485.6	64920.5	0.274	C37H77N2O6P	SP	SM	676.55	676.552	-3.437	677.557	6.49	[M+H]+	POS	LipidAnnotator, MS-DIAL, MS2
764.6036@8.01	SM(d34:0)	NA	65195.8	55957.2	0.22	C39H81N2O6P	SP	SM	704.583	704.583	-0.036	763.596	8.01	[M+CH3COO]-	NEG	LipidAnnotator, MS-DIAL, MS2
758.6268@11.52	SM(d38:1)	NA	930536	710585	0.389	C43H87N2O6P	SP	SM	758.627	758.63	-4.449	759.634	11.52	[M+H]+	POS	LipidAnnotator, MS-DIAL, MS2
784.6443@11.55	SM(d40:2)	NA	1.00339e+06	763237	0.395	C45H89N2O6P	SP	SM	784.644	784.646	-1.944	785.652	11.55	[M+H]+	POS	LipidAnnotator, MS-DIAL, MS2
798.6606@11.82	SM(d41:2)	NA	820678	623986	0.395	C46H91N2O6P	SP	SM	798.661	798.661	-1.096	799.668	11.82	[M+H]+	POS	LipidAnnotator, MS-DIAL, MS2
810.6608@11.67	SM(d42:3)	NA	3451759	2725664	0.341	C47H91N2O6P	SP	SM	810.661	810.661	-0.833	811.668	11.67	[M+H]+	POS	LipidAnnotator, MS-DIAL, MS2
838.69@12.01	SM(d44:3)	NA	151847	122064	0.315	C49H95N2O6P	SP	SM	838.69	838.693	-3.31	839.697	12.01	[M+H]+	POS	LipidAnnotator, MS-DIAL, MS2
299.2823@2.19	Sphingosine(d18:1)	HMDB0000252	649330	594268	0.128	C18H37NO2	SP	SPB	299.282	299.282	-0.432	300.29	2.19	[M+H]+	POS	MS2
