# Supplementary material for: Establishing an untargeted lipidomics workflow for cellular analysis: insights into endothelial cell function in anaphylaxis
Source: Front Immunol. 2026 Mar 4;17:1711640. doi: 10.3389/fimmu.2026.1711640 (PMC12997047; doi:10.3389/fimmu.2026.1711640)
Supplement: Supplementary file 23 [file Table10.xlsx]

## Sheet: ORA_results
	Supplementary Table 10. IMPaLA Over Representation Analysis results from identified lipids with an available HMDB ID (n=44). Pathway name, pathway source (data base), number of overlapping metabolites, overlapping metabolites, number of metabolites associated to the pathway in the database, p-value and q-value are reported for each enriched pathway.
Pathway name	Pathway source	n overlapping metabolites	overlapping metabolites	n all pathway metabolites	P metabolites	Q metabolites
Sphingolipid de novo biosynthesis	Reactome	5	HMDB0004953;HMDB0000252;HMDB0012105#HMDB0012107#HMDB0012103;HMDB0005779#HMDB0005780;HMDB0007967#HMDB0000564#HMDB0008191	31 (35)	2.06e-08	8.29e-05
MTHFR deficiency	Wikipathways	4	HMDB0004953;HMDB0012105#HMDB0012107#HMDB0012103;HMDB0005779#HMDB0005780;HMDB0007967#HMDB0000564#HMDB0008191	14 (21)	6.44e-08	0.00013
Sphingolipid metabolism	Reactome	5	HMDB0004953;HMDB0000252;HMDB0012105#HMDB0012107#HMDB0012103;HMDB0005779#HMDB0005780;HMDB0007967#HMDB0000564#HMDB0008191	54 (65)	3.72e-07	0.000499
Oligodendrocyte specification and differentiation_ leading to myelin components for CNS	Wikipathways	3	HMDB0012105#HMDB0012107#HMDB0012103;HMDB0005779#HMDB0005780;HMDB0007967#HMDB0000564#HMDB0008191	8 (11)	1.58e-06	0.00127
Necroptosis - Homo sapiens (human)	KEGG	3	HMDB0004953;HMDB0000252;HMDB0012105#HMDB0012107#HMDB0012103	8 (10)	1.58e-06	0.00127
Fabry disease	SMPDB	4	HMDB0004953;HMDB0000252;HMDB0012105#HMDB0012107#HMDB0012103;HMDB0007967#HMDB0000564#HMDB0008191	38 (40)	4.57e-06	0.00167
Sphingolipid Metabolism	SMPDB	4	HMDB0004953;HMDB0000252;HMDB0012105#HMDB0012107#HMDB0012103;HMDB0007967#HMDB0000564#HMDB0008191	38 (40)	4.57e-06	0.00167
Gaucher Disease	SMPDB	4	HMDB0004953;HMDB0000252;HMDB0012105#HMDB0012107#HMDB0012103;HMDB0007967#HMDB0000564#HMDB0008191	38 (40)	4.57e-06	0.00167
Globoid Cell Leukodystrophy	SMPDB	4	HMDB0004953;HMDB0000252;HMDB0012105#HMDB0012107#HMDB0012103;HMDB0007967#HMDB0000564#HMDB0008191	38 (40)	4.57e-06	0.00167
Metachromatic Leukodystrophy (MLD)	SMPDB	4	HMDB0004953;HMDB0000252;HMDB0012105#HMDB0012107#HMDB0012103;HMDB0007967#HMDB0000564#HMDB0008191	38 (40)	4.57e-06	0.00167
Krabbe disease	SMPDB	4	HMDB0004953;HMDB0000252;HMDB0012105#HMDB0012107#HMDB0012103;HMDB0007967#HMDB0000564#HMDB0008191	38 (40)	4.57e-06	0.00167
Sphingolipid pathway	Wikipathways	3	HMDB0004953;HMDB0001348;HMDB0000252	13 (14)	7.98e-06	0.00268
ceramide signaling pathway	BioCarta	2	HMDB0004953;HMDB0012105#HMDB0012107#HMDB0012103	2 (2)	1.06e-05	0.00327
Sphingolipid signaling pathway - Homo sapiens (human)	KEGG	3	HMDB0004953;HMDB0000252;HMDB0012105#HMDB0012107#HMDB0012103	15 (15)	1.26e-05	0.00364
Sphingolipid metabolism - Homo sapiens (human)	KEGG	3	HMDB0004953;HMDB0000252;HMDB0012105#HMDB0012107#HMDB0012103	19 (25)	2.67e-05	0.00718
Ceramide signaling pathway	PID	2	HMDB0004953;HMDB0000252	3 (3)	3.17e-05	0.00796
Synthesis of PS	Reactome	2	HMDB0005779#HMDB0005780;HMDB0007967#HMDB0000564#HMDB0008191	5 (6)	0.000105	0.0223
Acyl chain remodelling of PE	Reactome	2	HMDB0005779#HMDB0005780;HMDB0007967#HMDB0000564#HMDB0008191	5 (13)	0.000105	0.0223
Ceramide signalling	Reactome	2	HMDB0004953;HMDB0012105#HMDB0012107#HMDB0012103	5 (5)	0.000105	0.0223
Glycosphingolipid metabolism	Reactome	3	HMDB0004953;HMDB0000252;HMDB0012105#HMDB0012107#HMDB0012103	31 (38)	0.000122	0.0245
Neurodegeneration with brain iron accumulation (NBIA) subtypes pathway	Wikipathways	2	HMDB0004953;HMDB0012105#HMDB0012107#HMDB0012103	6 (23)	0.000157	0.0264
Acyl chain remodeling of CL	Reactome	2	HMDB0005779#HMDB0005780;HMDB0007967#HMDB0000564#HMDB0008191	6 (12)	0.000157	0.0264
phospholipids as signalling intermediaries	BioCarta	2	HMDB0000252;HMDB0012105#HMDB0012107#HMDB0012103	6 (7)	0.000157	0.0264
Immunoregulatory interactions between a Lymphoid and a non-Lymphoid cell	Reactome	2	HMDB0004953;HMDB0005779#HMDB0005780	6 (20)	0.000157	0.0264
ABC transporters in lipid homeostasis	Reactome	2	HMDB0012105#HMDB0012107#HMDB0012103;HMDB0007967#HMDB0000564#HMDB0008191	7 (11)	0.00022	0.0354
Glycosphingolipid metabolism	EHMN	3	HMDB0004953;HMDB0000252;HMDB0012105#HMDB0012107#HMDB0012103	40 (52)	0.000263	0.0407
Signal Transduction	Reactome	5	HMDB0004953;HMDB0000252;HMDB0012105#HMDB0012107#HMDB0012103;HMDB0000222;HMDB0007967#HMDB0000564#HMDB0008191	206 (290)	0.000283	0.0422
Metabolism of lipids	Reactome	6	HMDB0005779#HMDB0005780;HMDB0004953;HMDB0000222;HMDB0007967#HMDB0000564#HMDB0008191;HMDB0000252;HMDB0012105#HMDB0012107#HMDB0012103	352 (626)	0.000339	0.0487
p75 NTR receptor-mediated signalling	Reactome	2	HMDB0004953;HMDB0012105#HMDB0012107#HMDB0012103	10 (11)	0.000469	0.0629
Death Receptor Signalling	Reactome	2	HMDB0004953;HMDB0012105#HMDB0012107#HMDB0012103	10 (12)	0.000469	0.0629
ABC-family proteins mediated transport	Reactome	2	HMDB0012105#HMDB0012107#HMDB0012103;HMDB0007967#HMDB0000564#HMDB0008191	11 (20)	0.000572	0.0743
glutathione redox reactions I	HumanCyc	3	HMDB0004953;HMDB0000252;HMDB0007967#HMDB0000564#HMDB0008191	62 (100)	0.000969	0.122
Immune System	Reactome	3	HMDB0004953;HMDB0005779#HMDB0005780;HMDB0007967#HMDB0000564#HMDB0008191	65 (147)	0.00111	0.136
Retrograde endocannabinoid signaling - Homo sapiens (human)	KEGG	2	HMDB0005779#HMDB0005780;HMDB0007967#HMDB0000564#HMDB0008191	17 (19)	0.0014	0.166
Synthesis of PC	Reactome	2	HMDB0005779#HMDB0005780;HMDB0007967#HMDB0000564#HMDB0008191	22 (28)	0.00236	0.271
Glycerophospholipid metabolism - Homo sapiens (human)	KEGG	2	HMDB0005779#HMDB0005780;HMDB0007967#HMDB0000564#HMDB0008191	25 (55)	0.00304	0.31
Host-pathogen interaction of human coronaviruses - autophagy	Wikipathways	1	HMDB0005779#HMDB0005780	1 (1)	0.00345	0.31
Autophagy	Wikipathways	1	HMDB0005779#HMDB0005780	1 (2)	0.00345	0.31
PI and PC transport between ER and Golgi membranes	Reactome	1	HMDB0007967#HMDB0000564#HMDB0008191	1 (2)	0.00345	0.31
TNF receptor signaling pathway	PID	1	HMDB0004953	1 (1)	0.00345	0.31
FAS (CD95) signaling pathway	PID	1	HMDB0004953	1 (2)	0.00345	0.31
Autophagy - other - Homo sapiens (human)	KEGG	1	HMDB0005779#HMDB0005780	1 (3)	0.00345	0.31
fas signaling pathway (cd95)	BioCarta	1	HMDB0004953	1 (1)	0.00345	0.31
Pathogenic Escherichia coli infection	Wikipathways	1	HMDB0005779#HMDB0005780	1 (1)	0.00345	0.31
Phospholipid Biosynthesis	SMPDB	2	HMDB0005779#HMDB0005780;HMDB0007967#HMDB0000564#HMDB0008191	27 (27)	0.00355	0.31
Adaptive Immune System	Reactome	2	HMDB0004953;HMDB0005779#HMDB0005780	27 (51)	0.00355	0.31
sphingomyelin metabolism/ceramide salvage	HumanCyc	2	HMDB0004953;HMDB0007967#HMDB0000564#HMDB0008191	31 (55)	0.00467	0.4
One-carbon metabolism and related pathways	Wikipathways	2	HMDB0005779#HMDB0005780;HMDB0007967#HMDB0000564#HMDB0008191	37 (42)	0.00661	0.495
sphingosine and sphingosine-1-phosphate metabolism	HumanCyc	2	HMDB0004953;HMDB0000252	37 (59)	0.00661	0.495
TRAIL signaling pathway	PID	1	HMDB0004953	2 (2)	0.00689	0.495
Pathogenic Escherichia coli infection - Homo sapiens (human)	KEGG	1	HMDB0005779#HMDB0005780	2 (3)	0.00689	0.495
inactivation of gsk3 by akt causes accumulation of b-catenin in alveolar macrophages	BioCarta	1	HMDB0004953	2 (2)	0.00689	0.495
multi-drug resistance factors	BioCarta	1	HMDB0007967#HMDB0000564#HMDB0008191	2 (2)	0.00689	0.495
ras signaling pathway	BioCarta	1	HMDB0007967#HMDB0000564#HMDB0008191	2 (2)	0.00689	0.495
regulation of bad phosphorylation	BioCarta	1	HMDB0004953	2 (4)	0.00689	0.495
TNF-alpha signaling pathway	Wikipathways	1	HMDB0004953	2 (3)	0.00689	0.495
Signaling by Nuclear Receptors	Reactome	2	HMDB0000252;HMDB0000222	42 (49)	0.00847	0.598
p75(NTR)-mediated signaling	PID	1	HMDB0004953	3 (3)	0.0103	0.692
Adipocytokine signaling pathway - Homo sapiens (human)	KEGG	1	HMDB0004953	3 (7)	0.0103	0.692
phosphatidylserine biosynthesis I	HumanCyc	1	HMDB0007967#HMDB0000564#HMDB0008191	3 (4)	0.0103	0.692
Glycerophospholipid biosynthesis	Reactome	2	HMDB0005779#HMDB0005780;HMDB0007967#HMDB0000564#HMDB0008191	47 (94)	0.0105	0.696
Phospholipid metabolism	Reactome	2	HMDB0005779#HMDB0005780;HMDB0007967#HMDB0000564#HMDB0008191	50 (104)	0.0119	0.771
SARS-CoV-2 and COVID-19 Pathway	Wikipathways	1	HMDB0000252	4 (5)	0.0137	0.812
S1P1 pathway	PID	1	HMDB0000252	4 (4)	0.0137	0.812
Sphingosine 1-phosphate (S1P) pathway	PID	1	HMDB0000252	4 (5)	0.0137	0.812
AGE-RAGE signaling pathway in diabetic complications - Homo sapiens (human)	KEGG	1	HMDB0004953	4 (9)	0.0137	0.812
Autophagy - animal - Homo sapiens (human)	KEGG	1	HMDB0005779#HMDB0005780	4 (6)	0.0137	0.812
Apoptosis - Homo sapiens (human)	KEGG	1	HMDB0000252	4 (4)	0.0137	0.812
Nanoparticle triggered regulated necrosis	Wikipathways	1	HMDB0004953	5 (8)	0.0171	0.907
Kaposi sarcoma-associated herpesvirus infection - Homo sapiens (human)	KEGG	1	HMDB0005779#HMDB0005780	5 (5)	0.0171	0.907
Neurotrophin signaling pathway - Homo sapiens (human)	KEGG	1	HMDB0004953	5 (5)	0.0171	0.907
metabolism of anandamide an endogenous cannabinoid	BioCarta	1	HMDB0005779#HMDB0005780	5 (6)	0.0171	0.907
Retinoid cycle disease events	Reactome	1	HMDB0005779#HMDB0005780	5 (7)	0.0171	0.907
Diseases associated with visual transduction	Reactome	1	HMDB0005779#HMDB0005780	5 (7)	0.0171	0.907
Diseases of the neuronal system	Reactome	1	HMDB0005779#HMDB0005780	5 (7)	0.0171	0.907
Biosynthesis of A2E_ implicated in retinal degradation	Reactome	1	HMDB0005779#HMDB0005780	5 (7)	0.0171	0.907
Transport of small molecules	Reactome	3	HMDB0012105#HMDB0012107#HMDB0012103;HMDB0005779#HMDB0005780;HMDB0007967#HMDB0000564#HMDB0008191	172 (219)	0.0176	0.919
Glycerophospholipid metabolism	EHMN	2	HMDB0005779#HMDB0005780;HMDB0007967#HMDB0000564#HMDB0008191	62 (95)	0.018	0.926
Phosphatidylcholine catabolism	Wikipathways	1	HMDB0012105#HMDB0012107#HMDB0012103	6 (9)	0.0205	0.95
Keratinization	Reactome	1	HMDB0004953	6 (10)	0.0205	0.95
Glycosylphosphatidylinositol(GPI)-anchor biosynthesis	EHMN	1	HMDB0005779#HMDB0005780	6 (14)	0.0205	0.95
Leishmaniasis - Homo sapiens (human)	KEGG	1	HMDB0004953	6 (6)	0.0205	0.95
Glycosylphosphatidylinositol (GPI)-anchor biosynthesis - Homo sapiens (human)	KEGG	1	HMDB0005779#HMDB0005780	6 (16)	0.0205	0.95
Formation of the cornified envelope	Reactome	1	HMDB0004953	6 (10)	0.0205	0.95
Acyl chain remodelling of PC	Reactome	1	HMDB0007967#HMDB0000564#HMDB0008191	6 (13)	0.0205	0.95
Fc-epsilon receptor I signaling in mast cells	PID	1	HMDB0007967#HMDB0000564#HMDB0008191	6 (8)	0.0205	0.95
PDGFR-beta signaling pathway	PID	1	HMDB0000252	6 (6)	0.0205	0.95
COPI-independent Golgi-to-ER retrograde traffic	Reactome	1	HMDB0007967#HMDB0000564#HMDB0008191	7 (9)	0.0239	1
IL2 signaling events mediated by PI3K	PID	1	HMDB0004953	7 (7)	0.0239	1
Macroautophagy	Reactome	1	HMDB0005779#HMDB0005780	7 (12)	0.0239	1
Autophagy	Reactome	1	HMDB0005779#HMDB0005780	7 (13)	0.0239	1
phospho-PLA2 pathway	Reactome	1	HMDB0007967#HMDB0000564#HMDB0008191	7 (7)	0.0239	1
phosphatidylcholine biosynthesis pathway	BioCarta	1	HMDB0007967#HMDB0000564#HMDB0008191	7 (8)	0.0239	1
VEGFR2 mediated cell proliferation	Reactome	1	HMDB0000252	9 (10)	0.0307	1
Degradation pathway of sphingolipids_ including diseases	Wikipathways	1	HMDB0004953	9 (13)	0.0307	1
Golgi-to-ER retrograde transport	Reactome	1	HMDB0007967#HMDB0000564#HMDB0008191	9 (11)	0.0307	1
Carnitine metabolism	Reactome	1	HMDB0000222	9 (13)	0.0307	1
Metabolism of Spingolipids in ER and Golgi apparatus	Wikipathways	1	HMDB0004953	10 (21)	0.034	1
Plasma lipoprotein remodeling	Reactome	1	HMDB0007967#HMDB0000564#HMDB0008191	10 (16)	0.034	1
Choline metabolism in cancer - Homo sapiens (human)	KEGG	1	HMDB0007967#HMDB0000564#HMDB0008191	10 (11)	0.034	1
HDL remodeling	Reactome	1	HMDB0007967#HMDB0000564#HMDB0008191	10 (13)	0.034	1
Synthesis of PG	Reactome	1	HMDB0007967#HMDB0000564#HMDB0008191	10 (13)	0.034	1
mitochondrial L-carnitine shuttle	HumanCyc	1	HMDB0000222	10 (12)	0.034	1
Synthesis of glycosylphosphatidylinositol (GPI)	Reactome	1	HMDB0005779#HMDB0005780	10 (19)	0.034	1
phosphatidylcholine biosynthesis	HumanCyc	1	HMDB0007967#HMDB0000564#HMDB0008191	11 (12)	0.0374	1
Acetylcholine Synthesis	Wikipathways	1	HMDB0007967#HMDB0000564#HMDB0008191	11 (11)	0.0374	1
Intra-Golgi and retrograde Golgi-to-ER traffic	Reactome	1	HMDB0007967#HMDB0000564#HMDB0008191	11 (13)	0.0374	1
Role of phospholipids in phagocytosis	Reactome	1	HMDB0007967#HMDB0000564#HMDB0008191	11 (13)	0.0374	1
Visual signal transduction: Rods	PID	1	HMDB0007967#HMDB0000564#HMDB0008191	11 (13)	0.0374	1
Ca-dependent events	Reactome	1	HMDB0007967#HMDB0000564#HMDB0008191	11 (11)	0.0374	1
Metabolism	Reactome	6	HMDB0005779#HMDB0005780;HMDB0004953;HMDB0000222;HMDB0007967#HMDB0000564#HMDB0008191;HMDB0000252;HMDB0012105#HMDB0012107#HMDB0012103	863 (1411)	0.0405	1
Post-translational modification: synthesis of GPI-anchored proteins	Reactome	1	HMDB0005779#HMDB0005780	12 (22)	0.0407	1
Surfactant metabolism	Reactome	1	HMDB0007967#HMDB0000564#HMDB0008191	12 (13)	0.0407	1
Visual signal transduction: Cones	PID	1	HMDB0007967#HMDB0000564#HMDB0008191	12 (14)	0.0407	1
Insulin resistance - Homo sapiens (human)	KEGG	1	HMDB0004953	12 (20)	0.0407	1
Serine Metabolism	Wikipathways	1	HMDB0004953	13 (27)	0.044	1
Fcgamma receptor (FCGR) dependent phagocytosis	Reactome	1	HMDB0007967#HMDB0000564#HMDB0008191	13 (16)	0.044	1
Ion transport by P-type ATPases	Reactome	1	HMDB0005779#HMDB0005780	13 (17)	0.044	1
Plasma lipoprotein assembly_ remodeling_ and clearance	Reactome	1	HMDB0007967#HMDB0000564#HMDB0008191	13 (21)	0.044	1
PI Metabolism	Reactome	1	HMDB0007967#HMDB0000564#HMDB0008191	15 (29)	0.0506	1
Kennedy pathway from sphingolipids	Wikipathways	1	HMDB0005779#HMDB0005780	16 (18)	0.0539	1
Ion channel transport	Reactome	1	HMDB0005779#HMDB0005780	16 (22)	0.0539	1
PLC beta mediated events	Reactome	1	HMDB0007967#HMDB0000564#HMDB0008191	16 (17)	0.0539	1
G-protein mediated events	Reactome	1	HMDB0007967#HMDB0000564#HMDB0008191	16 (17)	0.0539	1
16p11.2 proximal deletion syndrome	Wikipathways	1	HMDB0004953	17 (40)	0.0572	1
ceramide <i>de novo</i> biosynthesis	HumanCyc	1	HMDB0004953	17 (20)	0.0572	1
Synthesis of PA	Reactome	1	HMDB0007967#HMDB0000564#HMDB0008191	17 (27)	0.0572	1
Alpha Linolenic Acid and Linoleic Acid Metabolism	SMPDB	1	HMDB0007967#HMDB0000564#HMDB0008191	18 (18)	0.0605	1
Synthesis of PE	Reactome	1	HMDB0005779#HMDB0005780	19 (21)	0.0637	1
Linoleic acid metabolism - Homo sapiens (human)	KEGG	1	HMDB0007967#HMDB0000564#HMDB0008191	19 (28)	0.0637	1
Developmental Biology	Reactome	1	HMDB0004953	20 (30)	0.067	1
Membrane Trafficking	Reactome	1	HMDB0007967#HMDB0000564#HMDB0008191	20 (31)	0.067	1
Opioid Signalling	Reactome	1	HMDB0007967#HMDB0000564#HMDB0008191	20 (23)	0.067	1
Linoleate metabolism	EHMN	1	HMDB0007967#HMDB0000564#HMDB0008191	21 (24)	0.0702	1
retinol biosynthesis	HumanCyc	1	HMDB0007967#HMDB0000564#HMDB0008191	21 (37)	0.0702	1
The canonical retinoid cycle in rods (twilight vision)	Reactome	1	HMDB0005779#HMDB0005780	21 (34)	0.0702	1
Metabolism of proteins	Reactome	2	HMDB0005779#HMDB0005780;HMDB0007967#HMDB0000564#HMDB0008191	131 (288)	0.0714	1
Extra-nuclear estrogen signaling	Reactome	1	HMDB0000252	22 (24)	0.0735	1
Vitamin A (retinol) metabolism	EHMN	1	HMDB0005779#HMDB0005780	23 (28)	0.0767	1
Signaling by Retinoic Acid	Reactome	1	HMDB0000222	23 (26)	0.0767	1
alpha-Linolenic acid metabolism - Homo sapiens (human)	KEGG	1	HMDB0007967#HMDB0000564#HMDB0008191	24 (44)	0.0799	1
triacylglycerol biosynthesis	HumanCyc	1	HMDB0007967#HMDB0000564#HMDB0008191	24 (43)	0.0799	1
VEGFA-VEGFR2 Pathway	Reactome	1	HMDB0000252	25 (26)	0.0831	1
Signaling by VEGF	Reactome	1	HMDB0000252	25 (26)	0.0831	1
Diabetic cardiomyopathy - Homo sapiens (human)	KEGG	1	HMDB0004953	26 (39)	0.0863	1
Mitochondrial Beta-Oxidation of Long Chain Saturated Fatty Acids	SMPDB	1	HMDB0000848	26 (26)	0.0863	1
ESR-mediated signaling	Reactome	1	HMDB0000252	27 (30)	0.0895	1
phospholipases	HumanCyc	1	HMDB0007967#HMDB0000564#HMDB0008191	31 (55)	0.102	1
Vesicle-mediated transport	Reactome	1	HMDB0007967#HMDB0000564#HMDB0008191	31 (66)	0.102	1
Vitamin A Deficiency	SMPDB	1	HMDB0007967#HMDB0000564#HMDB0008191	31 (32)	0.102	1
Retinol Metabolism	SMPDB	1	HMDB0007967#HMDB0000564#HMDB0008191	31 (32)	0.102	1
Signaling by Receptor Tyrosine Kinases	Reactome	1	HMDB0000252	35 (53)	0.115	1
the visual cycle I (vertebrates)	HumanCyc	1	HMDB0007967#HMDB0000564#HMDB0008191	35 (58)	0.115	1
Fatty acid metabolism	Reactome	2	HMDB0000222;HMDB0007967#HMDB0000564#HMDB0008191	182 (257)	0.126	1
Phosphatidylinositol phosphate metabolism	EHMN	1	HMDB0005779#HMDB0005780	39 (48)	0.127	1
Biosynthesis of unsaturated fatty acids - Homo sapiens (human)	KEGG	1	HMDB0002231	39 (74)	0.127	1
Fatty acid degradation - Homo sapiens (human)	KEGG	1	HMDB0000222	40 (50)	0.13	1
Saturated fatty acids beta-oxidation	EHMN	1	HMDB0000222	43 (43)	0.139	1
Very-long-chain acyl coa dehydrogenase deficiency (VLCAD)	SMPDB	1	HMDB0000222	43 (43)	0.139	1
Long chain acyl-CoA dehydrogenase deficiency (LCAD)	SMPDB	1	HMDB0000222	43 (43)	0.139	1
Trifunctional protein deficiency	SMPDB	1	HMDB0000222	43 (43)	0.139	1
Carnitine palmitoyl transferase deficiency (II)	SMPDB	1	HMDB0000222	43 (43)	0.139	1
Medium chain acyl-coa dehydrogenase deficiency (MCAD)	SMPDB	1	HMDB0000222	43 (43)	0.139	1
Short Chain Acyl CoA Dehydrogenase Deficiency (SCAD Deficiency)	SMPDB	1	HMDB0000222	43 (43)	0.139	1
Fatty acid Metabolism	SMPDB	1	HMDB0000222	43 (43)	0.139	1
Glutaric Aciduria Type I	SMPDB	1	HMDB0000222	43 (43)	0.139	1
Ethylmalonic Encephalopathy	SMPDB	1	HMDB0000222	43 (43)	0.139	1
Carnitine palmitoyl transferase deficiency (I)	SMPDB	1	HMDB0000222	43 (43)	0.139	1
Arachidonic acid metabolism	EHMN	1	HMDB0007967#HMDB0000564#HMDB0008191	47 (53)	0.151	1
Visual phototransduction	Reactome	1	HMDB0005779#HMDB0005780	48 (68)	0.154	1
Sensory Perception	Reactome	1	HMDB0005779#HMDB0005780	49 (69)	0.157	1
Glycine Serine metabolism	INOH	1	HMDB0005779#HMDB0005780	53 (68)	0.169	1
Innate Immune System	Reactome	1	HMDB0007967#HMDB0000564#HMDB0008191	57 (119)	0.18	1
Salicylate-sodium Action Pathway	SMPDB	1	HMDB0007967#HMDB0000564#HMDB0008191	66 (72)	0.206	1
Arachidonic acid metabolism - Homo sapiens (human)	KEGG	1	HMDB0007967#HMDB0000564#HMDB0008191	66 (75)	0.206	1
Valdecoxib Action Pathway	SMPDB	1	HMDB0007967#HMDB0000564#HMDB0008191	66 (72)	0.206	1
Rofecoxib Action Pathway	SMPDB	1	HMDB0007967#HMDB0000564#HMDB0008191	66 (72)	0.206	1
Leukotriene C4 Synthesis Deficiency	SMPDB	1	HMDB0007967#HMDB0000564#HMDB0008191	66 (71)	0.206	1
Flurbiprofen Action Pathway	SMPDB	1	HMDB0007967#HMDB0000564#HMDB0008191	66 (72)	0.206	1
Lumiracoxib Action Pathway	SMPDB	1	HMDB0007967#HMDB0000564#HMDB0008191	66 (72)	0.206	1
Trisalicylate-choline Action Pathway	SMPDB	1	HMDB0007967#HMDB0000564#HMDB0008191	66 (71)	0.206	1
Nepafenac Action Pathway	SMPDB	1	HMDB0007967#HMDB0000564#HMDB0008191	66 (72)	0.206	1
Salsalate Action Pathway	SMPDB	1	HMDB0007967#HMDB0000564#HMDB0008191	66 (72)	0.206	1
Tiaprofenic Acid Action Pathway	SMPDB	1	HMDB0007967#HMDB0000564#HMDB0008191	66 (72)	0.206	1
Nabumetone Action Pathway	SMPDB	1	HMDB0007967#HMDB0000564#HMDB0008191	66 (72)	0.206	1
Bromfenac Action Pathway	SMPDB	1	HMDB0007967#HMDB0000564#HMDB0008191	66 (72)	0.206	1
Arachidonic Acid Metabolism	SMPDB	1	HMDB0007967#HMDB0000564#HMDB0008191	66 (71)	0.206	1
Phenylbutazone Action Pathway	SMPDB	1	HMDB0007967#HMDB0000564#HMDB0008191	67 (72)	0.209	1
Etodolac Action Pathway	SMPDB	1	HMDB0007967#HMDB0000564#HMDB0008191	67 (72)	0.209	1
Ketoprofen Action Pathway	SMPDB	1	HMDB0007967#HMDB0000564#HMDB0008191	67 (72)	0.209	1
Acetylsalicylic Acid Action Pathway	SMPDB	1	HMDB0007967#HMDB0000564#HMDB0008191	67 (72)	0.209	1
Diflunisal Action Pathway	SMPDB	1	HMDB0007967#HMDB0000564#HMDB0008191	67 (72)	0.209	1
Acetaminophen Action Pathway	SMPDB	1	HMDB0007967#HMDB0000564#HMDB0008191	67 (72)	0.209	1
Sulindac Action Pathway	SMPDB	1	HMDB0007967#HMDB0000564#HMDB0008191	67 (72)	0.209	1
Diclofenac Action Pathway	SMPDB	1	HMDB0007967#HMDB0000564#HMDB0008191	67 (72)	0.209	1
Ketorolac Action Pathway	SMPDB	1	HMDB0007967#HMDB0000564#HMDB0008191	67 (72)	0.209	1
Naproxen Action Pathway	SMPDB	1	HMDB0007967#HMDB0000564#HMDB0008191	67 (72)	0.209	1
Etoricoxib Action Pathway	SMPDB	1	HMDB0007967#HMDB0000564#HMDB0008191	67 (72)	0.209	1
Carprofen Action Pathway	SMPDB	1	HMDB0007967#HMDB0000564#HMDB0008191	67 (72)	0.209	1
Fenoprofen Action Pathway	SMPDB	1	HMDB0007967#HMDB0000564#HMDB0008191	67 (72)	0.209	1
Antrafenine Action Pathway	SMPDB	1	HMDB0007967#HMDB0000564#HMDB0008191	67 (72)	0.209	1
Antipyrine Action Pathway	SMPDB	1	HMDB0007967#HMDB0000564#HMDB0008191	67 (72)	0.209	1
Magnesium salicylate Action Pathway	SMPDB	1	HMDB0007967#HMDB0000564#HMDB0008191	67 (72)	0.209	1
Lornoxicam Action Pathway	SMPDB	1	HMDB0007967#HMDB0000564#HMDB0008191	67 (72)	0.209	1
Tenoxicam Action Pathway	SMPDB	1	HMDB0007967#HMDB0000564#HMDB0008191	67 (72)	0.209	1
Tolmetin Action Pathway	SMPDB	1	HMDB0007967#HMDB0000564#HMDB0008191	67 (72)	0.209	1
Salicylic Acid Action Pathway	SMPDB	1	HMDB0007967#HMDB0000564#HMDB0008191	67 (72)	0.209	1
Oxaprozin Action Pathway	SMPDB	1	HMDB0007967#HMDB0000564#HMDB0008191	67 (72)	0.209	1
Indomethacin Action Pathway	SMPDB	1	HMDB0007967#HMDB0000564#HMDB0008191	67 (72)	0.209	1
Meloxicam Action Pathway	SMPDB	1	HMDB0007967#HMDB0000564#HMDB0008191	67 (72)	0.209	1
Suprofen Action Pathway	SMPDB	1	HMDB0007967#HMDB0000564#HMDB0008191	67 (72)	0.209	1
Mefenamic Acid Action Pathway	SMPDB	1	HMDB0007967#HMDB0000564#HMDB0008191	67 (72)	0.209	1
Piroxicam Action Pathway	SMPDB	1	HMDB0007967#HMDB0000564#HMDB0008191	67 (72)	0.209	1
Celecoxib Action Pathway	SMPDB	1	HMDB0007967#HMDB0000564#HMDB0008191	70 (76)	0.217	1
Ibuprofen Action Pathway	SMPDB	1	HMDB0007967#HMDB0000564#HMDB0008191	74 (79)	0.228	1
Metabolism overview	Wikipathways	1	HMDB0000222	76 (114)	0.234	1
G alpha (i) signalling events	Reactome	1	HMDB0007967#HMDB0000564#HMDB0008191	77 (106)	0.237	1
Arachidonic acid metabolism	Reactome	1	HMDB0007967#HMDB0000564#HMDB0008191	89 (114)	0.269	1
Disease	Reactome	1	HMDB0005779#HMDB0005780	91 (198)	0.274	1
Post-translational protein modification	Reactome	1	HMDB0005779#HMDB0005780	96 (182)	0.287	1
GPCR downstream signalling	Reactome	1	HMDB0007967#HMDB0000564#HMDB0008191	118 (152)	0.341	1
Signaling by GPCR	Reactome	1	HMDB0007967#HMDB0000564#HMDB0008191	142 (190)	0.396	1
Biochemical Pathways Part I	Wikipathways	1	HMDB0000252	465 (469)	0.829	1
